# Supplementary material for: Foreign executives, digital transformation, and innovation performance: Evidence from Chinese-listed firms
Source: PLoS One. 2024 Jun 7;19(6):e0305144. doi: 10.1371/journal.pone.0305144 (PMC11161098; doi:10.1371/journal.pone.0305144)
Supplement: S1 Data — (XLS) [file pone.0305144.s001.xls]

## Sheet: Sheet1
id	stkcd	Main	year	foreign	foreignRate	DT	FPatent1	FPatent3	FPatent4	FPatent_Award1	Size	Lev	ROA	ATO	Cashflow	Board	Indep	Top1	indu2	HPAG	SPAG	PAG	KZ	PAGDum	KZDum	pro	ForPolYear	policy	DT_A
000002	2	1	2013	0	0	1.09861	3.66356	2.19722	3.43399	3.17805	25.8301	0.77997	0.042651	0.315659	0.00401471	2.3979	0.363636	0.147	K	0.00416295	0	0.00208147	3.10027	1	1	广东	1999	15	0
000002	2	1	2014	0	0	2.56495	2.56495	1.60944	2.19722	2.70805	25.8612	0.772046	0.039059	0.296448	0.0820694	2.3979	0.363636	0.1491	K	0.00525718	0	0.00262859	1.81555	1	1	广东	1999	16	0
000002	2	1	2015	0	0	1.09861	2.30259	1.09861	2.07944	2.30259	25.9664	0.777015	0.046351	0.349287	0.0262492	2.3979	0.363636	0.1523	K	0	0	0	2.15288	0	1	广东	1999	17	0
000002	2	1	2016	0	0	1.09861	2.77259	1.79176	2.3979	2.94444	26.0627	0.805367	0.039322	0.33354	0.0476313	2.3979	0.363636	0.1524	K	0.00495335	0	0.00247668	2.06588	1	1	广东	1999	18	0
000002	2	1	2017	0	0	1.38629	3.29584	2.48491	2.77259	1.60944	26.1053	0.839813	0.037283	0.243381	0.0706423	2.3979	0.363636	0.2938	K	0.00402034	0	0.00201017	1.97167	1	1	广东	1999	19	0
000002	2	1	2018	0	0	1.94591	3.80666	3.09104	3.17805	3.3673	26.2497	0.845856	0.03658	0.221	0.0219931	2.3979	0.363636	0.2938	K	0.00231114	0	0.00115557	3.00318	1	1	广东	1999	20	0
000002	2	1	2019	0	0	1.38629	3.63759	2.89037	3.04452	2.94444	26.3951	0.843589	0.033839	0.225805	0.0264096	2.30259	0.4	0.2869	K	0.00366545	0	0.00183273	3.58492	1	1	广东	1999	21	0
000004	4	1	2012	0	0	0.693147	0	0	0	0	19.6474	0.232528	0.040153	0.500299	0.0910393	2.19722	0.333333	0.261	C	0.0108246	0.0317333	0.021279	3.6302	1	1	广东	1999	14	0.00034999
000004	4	1	2017	0	0	1.38629	0.693147	0.693147	0	1.94591	19.8853	0.315247	0.023925	0.562797	0.0537095	2.19722	0.333333	0.2843	C	0.0644467	0.0450227	0.0547347	2.90627	1	1	广东	1999	19	0
000004	4	1	2018	0	0	2.30259	4.23411	4.23411	0	0.693147	19.982	0.477966	-0.069716	1.18341	-0.151804	2.19722	0.333333	0.2843	C	0.11942	0.136272	0.127846	7.71831	1	1	广东	1999	20
000004	4	1	2019	0	0	3.4012	3.17805	3.17805	0	0.693147	21.1251	0.0602434	-0.003905	0.117298	-0.0106196	2.19722	0.333333	0.2843	C	0	0.0669228	0.0334614	-0.795917	1	0	广东	1999	21	0.0681831
000005	5	1	2015	0	0	1.38629	2.07944	1.60944	1.38629	2.19722	21.509	0.44704	-0.030349	0.056339	0.00719907	2.70805	0.333333	0.1741	K	0.0442895	0.0542314	0.0492605	2.52015	1	1	广东	1999	17	0.0115566
000006	6	1	2011	0	0	0.693147	0	0	0	0	22.8422	0.652855	0.051404	0.3066	0.144024	2.19722	0.333333	0.1993	K	0.00451697	0	0.00225849	3.1612	1	1	广东	1999	13	0
000006	6	1	2012	0	0	1.09861	0	0	0	0	22.9579	0.620165	0.071277	0.348279	0.233491	2.19722	0.333333	0.1993	K	0	0	0	0.2529	0	0	广东	1999	14	0
000006	6	1	2013	0	0	0.693147	0	0	0	0	23.0227	0.579972	0.072289	0.477522	-0.0893136	2.19722	0.333333	0.2031	K	0	0	0	2.30459	0	1	广东	1999	15	0
000006	6	1	2016	0	0	0.693147	0	0	0	0	23.3012	0.610499	0.062138	0.259631	0.129717	2.07944	0.375	0.2193	K	0	0	0	0.234756	0	0	广东	1999	18
000006	6	1	2017	0	0	1.09861	0	0	0	0	23.2989	0.565648	0.06237	0.224965	0.0537964	1.94591	0.428571	0.2193	K	0	0	0	1.33041	0	1	广东	1999	19
000007	7	1	2014	0	0	0.693147	0	0	0	0	20.339	0.474294	-0.049883	0.296014	0.0185023	1.79176	0.5	0.1342	H	0.0719798	0.0852248	0.0786023	3.96096	1	1	广东	1999	16	1
000007	7	1	2015	0	0	2.77259	0	0	0	0	19.9901	0.223847	0.0228	0.170434	0.246902	2.07944	0.375	0.1517	H	0	0	0	-1.29954	0	0	广东	1999	17	1
000007	7	1	2016	0	0	2.56495	0	0	0	0	20.0584	0.149962	0.164	0.078132	-0.0469642	2.19722	0.333333	0.1353	H	0	0	0	3.47423	0	1	广东	1999	18	1
000007	7	1	2017	0	0	1.94591	0	0	0	0	19.9083	0.118029	0.001661	0.082847	0.0051211	2.19722	0.333333	0.1353	K	0.0988364	0.0192591	0.0590478	1.33041	1	1	广东	1999	19	1
000007	7	1	2018	0	0	1.09861	0	0	0	0	20.1158	0.643431	-0.397414	0.085972	-0.0126199	2.19722	0.333333	0.2165	K	0.458634	0.440998	0.449816	8.36014	1	1	广东	1999	20	1
000007	7	1	2019	0	0	0.693147	0	0	0	0	20.0953	0.601261	0.041226	0.077932	-0.0595817	1.60944	0.4	0.2165	K	0	0	0	7.23765	0	1	广东	1999	21	1
000008	8	1	2015	0	0	1.60944	3.13549	1.60944	2.94444	1.94591	22.0012	0.189809	0.089088	0.607535	-0.0201881	1.94591	0.428571	0.2822	C	0	0	0	-0.759703	0	0	北京	2000	16	0.0322535
000008	8	1	2016	0	0	1.60944	3.66356	2.30259	3.4012	3.46574	22.8265	0.246583	0.09006	0.318453	-0.00685084	1.94591	0.428571	0.1246	C	0	0	0	0.279728	0	0	北京	2000	17	0.0247913
000008	8	1	2017	0	0	2.70805	3.3322	2.3979	2.89037	3.3322	23.0915	0.326949	0.094283	0.247039	-0.00495949	1.94591	0.428571	0.1242	C	0	0	0	1.81688	0	1	北京	2000	18	0.0244184
000008	8	1	2018	0	0	3.46574	4.21951	3.52636	3.55535	2.77259	23.0714	0.29251	0.032338	0.242605	-0.0564255	2.19722	0.333333	0.2	C	0.0558203	0	0.0279101	2.54647	1	1	北京	2000	19	0.102571
000008	8	1	2019	0	0	2.83321	4.85203	3.85015	4.40672	4.44265	23.2119	0.370962	0.04064	0.286096	0.000441634	2.19722	0.333333	0.2292	C	0.0140261	0	0.00701305	1.8519	1	1	北京	2000	20	0.20763
000009	9	1	2013	0	0	0.693147	4.18965	3.46574	3.55535	3.82864	23.3342	0.628798	0.033166	0.310272	0.00590807	2.07944	0.375	0.1234	S	0	0	0	3.0638	0	1	广东	1999	15	0.00905586
000009	9	1	2014	0	0	1.09861	4.23411	3.63759	3.46574	4.12713	23.4128	0.628934	0.033352	0.304297	0.0322322	1.94591	0.428571	0.1234	S	0	0	0	2.44638	0	1	广东	1999	16	0.00978294
000009	9	1	2015	0	0	1.60944	4.69135	4.12713	3.8712	4.18965	23.6199	0.638202	0.058826	0.296312	0.000694846	1.94591	0.428571	0.1191	S	0	0	0	1.52684	0	1	广东	1999	17	0.00929119
000009	9	1	2016	0	0	2.30259	5.04986	4.2485	4.46591	4.00733	23.797	0.623791	0.021113	0.32271	-0.000562443	2.19722	0.333333	0.1191	S	0.0273842	0	0.0136921	2.60792	1	1	广东	1999	18	0.00746342
000009	9	1	2017	0	0	2.07944	5.50939	4.65396	4.96284	4.96981	24.0231	0.633121	0.013266	0.288248	0.0144196	2.19722	0.333333	0.1191	S	0.0188007	0.00160278	0.0102017	2.10892	1	1	广东	1999	19	0.0106011
000009	9	1	2018	0	0	2.07944	5.31812	4.47734	4.76217	4.70953	24.1194	0.649896	0.023352	0.411366	0.0912181	2.19722	0.333333	0.1191	S	0	0	0	1.13283	0	1	广东	1999	20	0.0111996
000009	9	1	2019	0	0	2.07944	5.63121	4.29046	5.33272	5.27811	24.1314	0.645559	0.023705	0.397896	0.0442812	2.07944	0.375	0.1191	S	0	0	0	2.14738	0	1	广东	1999	21	0.00801357
000010	10	1	2013	0	0	0.693147	0	0	0	0	20.7507	0.358152	0.004879	0.464011	0.00412459	2.3979	0.363636	0.2999	C	0.0169795	0.0361972	0.0265883	-0.875134	1	0	北京	2000	14	0.0527439
000010	10	1	2014	0	0	0.693147	0	0	0	0	20.5054	0.314128	-0.082225	0.251418	-0.15007	2.30259	0.4	0.2999	C	0.0938958	0.118773	0.106334	2.53486	1	1	北京	2000	15	0
000010	10	1	2015	0	0	0.693147	0	0	0	0	22.3646	0.579577	0.006696	0.320924	-0.075167	2.30259	0.4	0.2151	E	0	0.0165253	0.00826264	0.074516	1	0	北京	2000	16	0.0483286
000011	11	1	2015	0	0	1.60944	0	0	0	0	22.2003	0.520347	0.037957	0.26078	0.070727	2.19722	0.333333	0.5433	K	0.0589378	0	0.0294689	-0.067575	1	0	广东	1999	17	0
000011	11	1	2018	0	0	0.693147	0	0	0	0	22.4846	0.425931	0.105705	0.497121	0.193051	2.19722	0.333333	0.6382	K	0	0	0	-5.65533	0	0	广东	1999	20
000011	11	1	2019	0	0	1.60944	1.38629	0	1.38629	0	23.1003	0.696768	0.083405	0.445235	0.0872398	2.19722	0.333333	0.6382	K	0.0149506	0	0.00747531	-1.42928	1	0	广东	1999	21	0
000012	12	1	2015	0	0	0.693147	4.76217	3.93183	4.20469	4.12713	23.4742	0.511696	0.035597	0.482933	0.0697975	1.60944	0.6	0.1108	C	0.0335867	0	0.0167933	0.163364	1	0	广东	1999	17	0
000012	12	1	2016	0	0	1.60944	4.74493	3.21888	4.51086	4.59512	23.5651	0.525907	0.049284	0.549943	0.130686	1.94591	0.428571	0.1545	C	0	0	0	0.977566	0	0	广东	1999	18	0
000012	12	1	2017	0	0	1.60944	5.05625	3.29584	4.8752	4.70953	23.6955	0.55057	0.04518	0.593177	0.126104	2.19722	0.333333	0.1484	C	0.00400307	0	0.00200154	0.905775	1	0	广东	1999	19	0
000012	12	1	2018	0	0	1.38629	5.22575	3.55535	5.02388	4.94876	23.6737	0.505634	0.024436	0.549039	0.111455	2.07944	0.375	0.1481	C	0.0223452	0.00740904	0.0148771	0.888687	1	0	广东	1999	20	0
000012	12	1	2019	0	0	1.60944	3.43399	2.30259	3.09104	4.98361	23.6248	0.457957	0.030037	0.56127	0.130707	2.07944	0.375	0.1501	C	0.00333709	0.00927952	0.0063083	0.488216	1	0	广东	1999	21	0
000014	14	1	2018	0	0	1.09861	0	0	0	0	21.3742	0.504366	0.089694	0.207765	-0.0616091	2.19722	0.333333	0.3402	K	0	0	0	3.82463	0	1	广东	1999	20	1
000014	14	1	2019	0	0	1.09861	0	0	0	0	21.4025	0.515342	0.016522	0.225287	0.0164713	2.19722	0.333333	0.3402	K	0.041844	0.00737882	0.0246114	2.90712	1	1	广东	1999	21	1
000016	16	1	2010	0	0	1.09861	6.06146	5.273	5.26786	5.7589	23.5246	0.743477	0.006738	1.13944	-0.026283	1.94591	0.428571	0.19	C	0.00962198	0.0248869	0.0172544	2.34244	1	1	广东	1999	12	0
000016	16	1	2011	0	0	2.19722	5.57215	4.85203	4.91265	5.56452	23.551	0.749408	0.001449	0.97189	-0.0810629	1.94591	0.428571	0.19	C	0.00913779	0.0426194	0.0258786	5.50303	1	1	广东	1999	13	0
000016	16	1	2012	0	0	1.94591	5.59471	4.66344	5.09987	5.4161	23.5304	0.743593	0.002715	1.0958	-0.0216897	1.94591	0.428571	0.19	C	0.00238912	0.0441449	0.023267	5.08757	1	1	广东	1999	14	0
000016	16	1	2013	0	0	1.38629	5.2575	4.60517	4.5326	5.37528	23.4797	0.728132	0.003705	1.23857	0.14503	1.94591	0.428571	0.19	C	0	0.0359028	0.0179514	2.06018	1	1	广东	1999	15	0
000016	16	1	2014	0	0	1.60944	5.34233	4.77912	4.51086	5.33272	23.5434	0.743884	0.003722	1.19443	-0.0381651	1.94591	0.428571	0.2175	C	0	0.0339446	0.0169723	3.62176	1	1	广东	1999	16	0
000016	16	1	2015	0	0	2.99573	5.0814	4.38203	4.40672	5.0814	23.38	0.784184	-0.082234	1.18565	0.0904959	1.60944	0.6	0.2175	C	0.0859437	0.120009	0.102977	2.34691	1	1	广东	1999	17	0
000016	16	1	2016	0	0	2.94444	5.22575	4.29046	4.7362	5.16479	23.5707	0.807546	0.005854	1.28911	-0.0563782	1.94591	0.428571	0.2175	C	0	0.030333	0.0151665	3.59807	1	1	广东	1999	18	0
000016	16	1	2017	0	0	2.99573	5.65948	4.63473	5.22036	5.53339	23.8828	0.652011	0.214149	1.5307	-0.180324	1.94591	0.428571	0.2175	C	0	0	0	4.51227	0	1	广东	1999	19	0
000016	16	1	2018	0	0	3.85015	6.42325	5.73657	5.72685	5.63121	24.2193	0.713465	0.02365	1.63154	-0.0979178	1.94591	0.428571	0.2175	C	0.119704	0.014794	0.0672488	4.36969	1	1	广东	1999	20	0.0611142
000016	16	1	2019	0	0	3.43399	7.02465	6.42972	6.22456	6.1591	24.4748	0.766908	0.008864	1.45872	-0.036254	1.94591	0.428571	0.2175	C	0.0626675	0.0271719	0.0449197	3.71186	1	1	广东	1999	21	0.0467464
000017	17	1	2014	0	0	0.693147	0	0	0	0	19.5245	0.737887	0.056975	2.08935	0.0761522	2.19722	0.333333	0.1152	C	5.91259	0	2.9563	7.66422	1	1	广东	1999	16	0
000017	17	1	2017	0	0	0.693147	0	0	0	0.693147	19.8853	0.743597	0.024742	2.15421	-0.0466501	2.19722	0.333333	0.1152	C	0.408977	0	0.204488	6.71995	1	1	广东	1999	19	0
000017	17	1	2018	0	0	0.693147	3.4012	1.79176	3.21888	0	19.982	0.768162	-0.025619	1.63358	-0.129425	2.19722	0.333333	0.1152	C	0.213952	0.0499447	0.131948	9.29315	1	1	广东	1999	20	0
000017	17	1	2019	0	0	0.693147	2.63906	0.693147	2.56495	3.29584	20.0128	0.817616	-0.11493	1.11817	-0.146955	2.19722	0.333333	0.1152	C	0.174892	0.138176	0.156534	11.3758	1	1	广东	1999	21	0
000019	19	1	2010	0	0	1.09861	0.693147	0.693147	0	1.38629	20.3054	0.433623	0.01402	0.358547	0.00793206	2.19722	0.333333	0.2633	C	0	0.0429883	0.0214942	2.79071	1	1	广东	1999	12	0
000019	19	1	2013	0	0	0.693147	2.3979	2.3979	0	2.30259	21.0134	0.243113	0.035329	0.342486	-0.00891628	2.19722	0.333333	0.1909	C	0.00822052	0.0431868	0.0257036	1.19375	1	1	广东	1999	15	0.0121052
000019	19	1	2014	0	0	1.60944	2.3979	2.3979	0	2.07944	20.867	0.139418	0.012384	0.322709	0.0220361	2.19722	0.333333	0.1909	C	0.0262332	0.0432833	0.0347583	0.134047	1	0	广东	1999	16	0.0123018
000019	19	1	2015	0	0	2.63906	2.07944	2.07944	0	1.09861	20.782	0.0974302	-0.038789	0.305385	-0.0433426	2.19722	0.333333	0.1909	C	0.0616663	0.0804683	0.0710673	1.49327	1	1	广东	1999	17	0
000019	19	1	2016	0	0	2.70805	1.09861	1.09861	0	1.60944	20.8875	0.109292	0.080523	0.244201	0.0523872	2.19722	0.333333	0.1909	C	0	0	0	-0.106223	0	0	广东	1999	18	0
000019	19	1	2017	0	0	2.3979	2.07944	1.60944	1.38629	1.38629	20.7913	0.100181	-0.054473	0.280812	-0.0886732	2.19722	0.333333	0.1909	C	0.0971378	0.0913961	0.094267	1.33041	1	1	广东	1999	19	0
000019	19	1	2018	0	0	3.13549	1.94591	1.38629	1.38629	2.19722	22.5903	0.329474	0.051835	1.73809	0.0462368	2.19722	0.333333	0.6379	C	0	0	0	0.801556	0	0	广东	1999	20	0
000019	19	1	2019	0	0	3.13549	2.56495	1.79176	2.07944	2.30259	22.6365	0.31758	0.058066	1.67019	0.0280519	2.19722	0.333333	0.6379	F	0	0	0	0.693069	0	0	广东	1999	21	0
000020	20	1	2014	0	0	1.09861	0	0	0	0	20.874	0.758028	0.008117	0.733693	0.102768	1.94591	0.428571	0.4114	C	0	0.0295496	0.0147748	1.33041	1	1	广东	1999	16	0
000020	20	1	2015	0	0	1.09861	1.94591	0	1.94591	1.94591	20.8674	0.72819	-0.003625	0.430987	0.150206	1.94591	0.428571	0.4114	C	0.00762553	0.0414004	0.024513	0.052671	1	0	广东	1999	17	0.00667619
000021	21	1	2010	1	0.333333	1.09861	3.4012	2.07944	3.13549	3.4012	22.6204	0.328237	0.058925	2.90661	0.0171654	2.19722	0.333333	0.4964	C	0.00704991	0	0.00352496	-0.61934	1	0	广东	1999	12	0
000021	21	1	2011	1	0.333333	2.07944	3.2581	1.94591	2.99573	3.43399	23.059	0.582013	0.025894	2.19139	0.0164534	2.19722	0.333333	0.4964	C	0.035851	0.0181744	0.0270127	0.344343	1	0	广东	1999	13	0
000021	21	1	2013	1	0.285714	1.09861	3.63759	2.19722	3.4012	3.49651	23.3426	0.638573	0.013291	1.25812	0.0326994	2.19722	0.333333	0.4451	C	0.00329715	0.0263168	0.014807	-1.42207	1	0	广东	1999	15	0
000021	21	1	2014	1	0.285714	1.09861	4.17439	2.77259	3.91202	3.95124	23.394	0.649905	0.011396	1.16721	-0.00685736	2.19722	0.333333	0.4451	C	0.00321386	0.0262706	0.0147422	0.033364	1	0	广东	1999	16	0
000021	21	1	2015	1	0.285714	0.693147	4.55388	3.61092	4.07754	3.85015	23.3861	0.636919	0.012551	1.06724	0.0342082	2.19722	0.333333	0.4451	C	0.000130544	0.0252244	0.0126775	-0.201032	1	0	广东	1999	17	0.0120173
000021	21	1	2016	1	0.285714	1.09861	4.15888	3.21888	3.68888	3.91202	23.1843	0.547908	0.017175	1.15673	0.0304282	2.19722	0.333333	0.4451	C	0	0.019012	0.00950599	1.46624	1	1	广东	1999	18	0.0147008
000021	21	1	2017	1	0.25	2.48491	4.60517	3.58352	4.17439	3.98898	23.5326	0.642835	0.040534	1.00363	0.0433551	2.19722	0.333333	0.4451	C	0	0	0	-0.561716	0	0	广东	1999	19	0.00654552
000021	21	1	2018	1	0.25	3.13549	4.81218	4.12713	4.12713	4.26268	23.4957	0.576803	0.034689	0.985449	0.0263034	2.19722	0.333333	0.4451	C	0	0.00102596	0.000512978	0.465089	1	0	广东	1999	20	0.00606202
000021	21	1	2019	1	0.166667	2.30259	4.75359	3.58352	4.39445	4.44265	23.6385	0.615132	0.025652	0.767707	-0.0541997	2.19722	0.333333	0.4351	C	0.00898237	0.0103839	0.00968312	2.93988	1	1	广东	1999	21	0.00635948
000023	23	1	2015	0	0	0.693147	0	0	0	0	21.1717	0.714821	0.017523	0.682796	0.0188214	2.19722	0.333333	0.1513	C	0	0.00911568	0.00455784	1.33041	1	1	广东	1999	17	0.311949
000023	23	1	2019	0	0	0.693147	3.80666	0	3.80666	2.3979	21.6473	0.767842	0.030814	0.756435	0.0476157	2.19722	0.333333	0.2739	C	0	0.00850252	0.00425126	2.73191	1	1	广东	1999	21	0
000025	25	1	2014	0	0	1.79176	2.07944	1.38629	1.60944	1.94591	20.508	0.749071	0.011357	0.616488	0.00770745	2.19722	0.333333	0.6622	F	0	0.0225	0.01125	4.30343	1	1	广东	1999	16	0.00624773
000025	25	1	2015	0	0	2.48491	0.693147	0	0.693147	1.09861	20.8791	0.248214	0.043279	0.307573	0.0690381	2.19722	0.333333	0.5109	F	0	0	0	2.8875	0	1	广东	1999	17	0.00987005
000025	25	1	2016	0	0	1.38629	2.63906	1.79176	2.19722	2.19722	20.8964	0.235883	0.023428	0.275052	0.0486753	2.19722	0.333333	0.4909	F	0.00585201	0.00496642	0.00540921	3.84902	1	1	广东	1999	18	0.00952125
000025	25	1	2017	0	0	2.07944	2.99573	1.79176	2.70805	1.79176	21.0621	0.28881	0.050751	0.267897	-0.00149152	2.19722	0.333333	0.4909	F	0	0	0	4.80252	0	1	广东	1999	19	0.00664047
000025	25	1	2018	1	0.125	2.19722	3.09104	1.94591	2.77259	2.70805	21.2291	0.337101	0.056271	0.270602	-0.0039649	2.07944	0.375	0.4909	F	0	0	0	5.99097	0	1	广东	1999	20	0.0039972
000026	26	1	2011	0	0	1.09861	2.48491	0.693147	2.3979	1.79176	21.7865	0.518694	0.059734	0.960579	-0.14141	2.19722	0.333333	0.4149	F	0	0	0	5.54195	0	1	广东	1999	13	0.0489592
000026	26	1	2012	0	0	0.693147	2.83321	0.693147	2.77259	3.09104	21.9253	0.564416	0.03621	0.94671	0.0137812	2.19722	0.333333	0.4149	F	0.0189663	0.00502461	0.0119954	3.77039	1	1	广东	1999	14	0.0463431
000026	26	1	2013	0	0	1.09861	3.4012	0.693147	3.3673	3.04452	21.9927	0.56759	0.037797	0.901463	0.0222124	2.07944	0.375	0.4149	F	0.0059995	0	0.00299975	2.65919	1	1	广东	1999	15	0.0525301
000026	26	1	2014	0	0	1.09861	2.19722	0.693147	2.07944	3.04452	22.0201	0.552603	0.040492	0.908515	0.0790615	2.19722	0.333333	0.4149	F	0	0	0	1.7591	0	1	广东	1999	16	0.0564435
000026	26	1	2015	0	0	1.60944	3.3322	2.19722	2.99573	2.56495	22.1694	0.457733	0.03088	0.800105	0.0933053	2.19722	0.333333	0.4149	F	0.00949392	0	0.00474696	-0.147463	1	0	广东	1999	17	0.100849
000026	26	1	2016	0	0	2.07944	1.38629	0.693147	1.09861	2.3979	22.1108	0.406989	0.026752	0.725647	0.1138	2.19722	0.333333	0.3715	F	0.00792557	0.00164242	0.00478399	0.616273	1	0	广东	1999	18	0.173906
000026	26	1	2017	0	0	2.83321	2.63906	1.60944	2.30259	1.79176	21.9986	0.310582	0.037606	0.882254	0.157818	2.19722	0.333333	0.3715	F	0	0	0	0.093099	0	0	广东	1999	19	0.292914
000026	26	1	2018	0	0	2.07944	3.04452	1.79176	2.77259	2.70805	22.0041	0.286011	0.051211	0.947269	0.0921267	2.19722	0.333333	0.3715	F	0	0	0	0.276746	0	0	广东	1999	20	0.363094
000026	26	1	2019	0	0	1.79176	2.94444	1.60944	2.70805	2.77259	22.0479	0.294179	0.058666	1.00649	0.118274	2.19722	0.333333	0.3679	F	0	0	0	-0.393433	0	0	广东	1999	21	0.301345
000027	27	1	2015	0	0	0.693147	4.07754	2.3979	3.89182	3.13549	24.7849	0.571741	0.042643	0.230652	0.0660505	2.19722	0.333333	0.4782	D	0.0155649	0	0.00778246	-0.084709	1	0	广东	1999	17	0
000027	27	1	2016	0	0	0.693147	4.29046	3.43399	3.7612	3.66356	24.8319	0.592068	0.023655	0.190333	0.0452305	2.19722	0.333333	0.4782	D	0.025214	0.0176494	0.0214317	1.75202	1	1	广东	1999	18	0
000027	27	1	2017	0	0	0.693147	4.43082	3.09104	4.14313	4.20469	25.0701	0.679887	0.012239	0.22515	0.0366028	2.19722	0.333333	0.4782	D	0.0215016	0.0253704	0.023436	2.89978	1	1	广东	1999	19	0
000027	27	1	2018	0	0	1.09861	4.57471	3.7612	4.00733	3.68888	25.1668	0.676944	0.008828	0.228304	0.0491227	2.19722	0.333333	0.4782	D	0.0120116	0.0216342	0.0168229	2.97355	1	1	广东	1999	20	0
000028	28	1	2011	0	0	0.693147	2.63906	2.48491	1.09861	2.94444	22.76	0.813874	0.046923	2.16572	0.0296534	2.19722	0.333333	0.3833	F	0	0	0	5.25305	0	1	广东	1999	13	0.0263787
000028	28	1	2013	0	0	1.60944	2.30259	2.30259	0	2.77259	23.1264	0.790499	0.052493	2.0831	0.0420539	2.07944	0.375	0.3833	F	0.000219788	0	0.000109894	3.67218	1	1	广东	1999	15	0.249829
000028	28	1	2014	0	0	1.38629	2.07944	1.94591	0.693147	2.3979	23.275	0.621854	0.056085	2.00565	-0.0621015	2.19722	0.333333	0.51	F	0	0	0	3.6277	0	1	广东	1999	16	0.254427
000028	28	1	2015	0	0	1.38629	2.19722	2.19722	0	2.30259	23.3049	0.578883	0.060455	1.99584	0.0792821	2.19722	0.333333	0.51	F	0	0	0	1.33041	0	1	广东	1999	17	0.244577
000028	28	1	2016	0	0	1.60944	2.30259	2.30259	0	1.60944	23.7826	0.581754	0.06159	1.98186	0.0690922	2.07944	0.375	0.51	F	0	0	0	1.39639	0	1	广东	1999	18	0.432061
000028	28	1	2017	0	0	1.79176	2.70805	2.07944	2.07944	1.79176	23.8298	0.55569	0.052988	1.89022	0.0575238	1.94591	0.428571	0.5606	F	0.00722454	0	0.00361227	1.61121	1	1	广东	1999	19	0.453571
000028	28	1	2018	0	0	1.60944	2.63906	2.30259	1.60944	2.83321	24.0882	0.519335	0.052597	1.68204	0.045717	2.19722	0.333333	0.5606	F	0.00328081	0	0.00164041	-0.353821	1	0	广东	1999	20	0.456674
000028	28	1	2019	0	0	1.09861	2.3979	2.19722	1.09861	2.07944	24.2354	0.541779	0.047532	1.66677	0.0596753	2.3979	0.363636	0.5606	F	0.00637733	0	0.00318866	0.330006	1	0	广东	1999	21	0.378022
000030	30	1	2016	0	0	0.693147	4.09434	1.94591	3.98898	3.78419	22.9286	0.3635	0.078868	0.682692	0.0662157	2.19722	0.333333	0.2441	C	0.264704	0	0.132352	-0.352826	1	0	吉林	2001	16	0.0568206
000030	30	1	2017	0	0	1.09861	3.71357	1.79176	3.58352	3.73767	23.0616	0.389791	0.08426	0.740149	0.0446624	2.19722	0.333333	0.2441	C	0.10049	0	0.0502449	0.324966	1	0	吉林	2001	17	0
000030	30	1	2018	0	0	1.09861	3.4012	1.94591	3.17805	3.46574	23.1813	0.389844	0.079257	0.712362	0.0292828	2.19722	0.333333	0.2441	C	0.0451989	0	0.0225995	0.464633	1	0	吉林	2001	18	0
000030	30	1	2019	0	0	1.60944	4.06044	2.3979	3.8712	3.3673	23.2821	0.423117	0.0718	0.818105	0.0283393	2.19722	0.333333	0.2441	C	0.0255366	0	0.0127683	0.775816	1	0	吉林	2001	19	0
000031	31	1	2015	0	0	1.09861	2.48491	1.38629	2.19722	2.3979	24.7364	0.79961	0.019703	0.265652	-0.0328302	2.19722	0.333333	0.4567	K	0.00248479	0.00417942	0.00333211	3.10355	1	1	广东	1999	17	0.413654
000031	31	1	2016	0	0	0.693147	2.48491	0	2.48491	2.63906	24.8387	0.815795	0.022544	0.304738	0.111585	1.94591	0.428571	0.4567	K	0	0	0	1.62779	0	1	广东	1999	18	0.425907
000031	31	1	2017	0	0	1.60944	2.77259	1.79176	2.3979	2.3979	25.0507	0.844959	0.025321	0.204955	0.0226767	2.19722	0.333333	0.4567	K	0	0	0	1.33041	0	1	广东	1999	19	0.49941
000031	31	1	2018	0	0	1.94591	2.48491	1.38629	2.19722	2.30259	25.236	0.849079	0.024015	0.169174	-0.0204434	2.19722	0.333333	0.4727	K	0	0	0	3.96353	0	1	广东	1999	20	0.521129
000031	31	1	2019	0	0	1.94591	1.60944	0.693147	1.38629	2.30259	25.9337	0.767767	0.02157	0.196685	0.0221909	2.07944	0.375	0.538	K	0.00240487	0.00233082	0.00236784	2.95687	1	1	广东	1999	21	0.0285384
000032	32	1	2011	0	0	1.94591	4.43082	3.66356	3.82864	2.94444	21.177	0.447662	0.026702	1.02449	0.0223584	2.19722	0.333333	0.4202	C	0.00942141	0.0173664	0.0133939	3.23959	1	1	广东	1999	13	0
000032	32	1	2012	0	0	2.3979	3.04452	2.07944	2.63906	2.3979	21.2492	0.380335	0.109596	0.928824	0.0150432	2.19722	0.333333	0.4202	C	0	0	0	1.42268	0	1	广东	1999	14	0
000032	32	1	2013	0	0	2.63906	2.77259	1.60944	2.48491	2.70805	21.1297	0.32395	0.009401	1.01799	-0.0363642	2.19722	0.333333	0.4202	C	0.0685448	0.0302068	0.0493758	2.08932	1	1	广东	1999	15	0
000032	32	1	2014	0	0	2.3979	1.09861	0	1.09861	0	21.741	0.460739	0.044921	1.43889	0.0282061	2.30259	0.333333	0.4202	C	0	0	0	-0.342429	0	0	广东	1999	16	0
000032	32	1	2015	0	0	2.30259	2.89037	1.79176	2.56495	2.48491	21.4774	0.290364	0.020219	0.805312	0.15752	2.30259	0.333333	0.4918	F	0.0214612	0.00985979	0.0156605	-0.902386	1	0	广东	1999	17	0.000387771
000032	32	1	2016	0	0	2.30259	2.3979	1.79176	1.79176	2.3979	21.3939	0.20752	0.022424	0.973894	0.0401932	2.19722	0.333333	0.4918	F	0.00637947	0.00597042	0.00617494	0.122813	1	0	广东	1999	18	0.000354246
000032	32	1	2017	0	0	2.77259	1.38629	0.693147	1.09861	2.3979	21.3794	0.186046	0.006731	0.886517	0.0694182	2.19722	0.333333	0.4918	F	0.0182448	0.0218252	0.020035	-1.22471	1	0	广东	1999	19	0.000316472
000032	32	1	2018	0	0	3.3673	2.3979	1.09861	2.19722	1.79176	21.4903	0.295935	0.051415	0.736309	0.0957075	2.19722	0.333333	0.4904	F	0	0	0	-2.20119	0	0	广东	1999	20	0.00154563
000032	32	1	2019	0	0	3.3322	2.99573	2.19722	2.48491	2.56495	21.5744	0.292026	0.070194	0.667814	0.0314582	2.19722	0.333333	0.4904	F	0	0	0	-0.459302	0	0	广东	1999	21	0.00134486
000034	34	1	2013	0	0	1.09861	0	0	0	0	19.751	0.719504	0.05865	1.86461	0.0191809	1.94591	0.428571	0.2188	S	0.262268	0	0.131134	4.62929	1	1	广东	1999	15	1
000034	34	1	2014	0	0	1.09861	0	0	0	0	19.9504	0.641221	0.146381	1.21221	-0.0609814	1.94591	0.428571	0.2188	S	0.0171763	0	0.00858813	6.25488	1	1	广东	1999	16	0
000034	34	1	2016	0	0	2.94444	3.09104	2.48491	2.3979	2.99573	23.5587	0.844418	0.046071	2.48995	0.0203016	1.94591	0.428571	0.2366	F	0.043411	0	0.0217055	-4.12425	1	0	广东	1999	18	0.921755
000034	34	1	2017	0	0	3.78419	1.94591	1.94591	0	2.3979	23.9126	0.861665	0.035011	2.49585	-0.0120215	1.79176	0.571429	0.2366	F	0.0284244	0	0.0142122	1.33041	1	1	广东	1999	19	0.0232744
000034	34	1	2018	0	0	4.48864	2.30259	2.30259	0	1.79176	23.9808	0.851975	0.020535	2.63923	0.0138747	2.07944	0.5	0.2366	F	0.0258458	0.0115911	0.0187184	4.26889	1	1	广东	1999	20	0.0202515
000034	34	1	2019	0	0	4.44265	3.58352	2.56495	3.17805	2.70805	24.105	0.851301	0.025328	2.344	0.0509715	2.07944	0.5	0.2366	F	0.00554531	0.00790323	0.00672427	3.2285	1	1	广东	1999	21	0.00312936
000035	35	1	2016	0	0	1.09861	4.75359	3.80666	4.27667	3.52636	22.5148	0.65617	0.040726	0.188603	0.0375886	1.94591	0.428571	0.3229	N	0.641443	0.0142214	0.327832	2.80263	1	1	江苏	2004	13	0.00173956
000035	35	1	2017	0	0	2.30259	4.70953	3.3322	4.43082	4.40672	22.8189	0.625057	0.031835	0.228161	0.00432286	1.94591	0.428571	0.2959	N	0.265468	0.0150092	0.140239	1.33041	1	1	江苏	2004	14	0.00396936
000035	35	1	2018	0	0	2.19722	4.54329	3.49651	4.12713	4.18965	22.899	0.626002	0.026247	0.218061	0.0238153	1.94591	0.428571	0.2982	N	0.111775	0.020325	0.0660501	3.60519	1	1	江苏	2004	15	0.00345545
000035	35	1	2019	0	0	1.94591	1.94591	0	1.94591	4.12713	24.5797	0.752553	0.027432	0.662573	0.0507474	1.94591	0.428571	0.162	N	0.0435251	0.0202476	0.0318864	-1.77053	1	0	江苏	2004	16	0.000695575
000036	36	1	2010	0	0	0.693147	0	0	0	0	22.1524	0.47908	0.083314	0.305872	0.236634	2.19722	0.333333	0.3132	K	0	0	0	-2.33132	0	0	广东	1999	12	0.00796802
000036	36	1	2011	0	0	0.693147	0	0	0	0	22.0745	0.40477	0.024429	0.126092	-0.112552	2.19722	0.333333	0.3132	K	0.0522842	0.0148695	0.0335769	3.54531	1	1	广东	1999	13	0.232546
000036	36	1	2012	0	0	0.693147	0	0	0	0	22.1742	0.430298	0.02124	0.085643	-0.0390971	2.19722	0.333333	0.3132	K	0.0241027	0.013959	0.0190308	3.04283	1	1	广东	1999	14	0.351585
000036	36	1	2013	0	0	0.693147	0	0	0	0	22.1574	0.395484	0.02715	0.081163	-0.0633363	2.48491	0.333333	0.3132	K	0.00373107	0.00370141	0.00371624	1.73266	1	1	广东	1999	15	0.333087
000036	36	1	2015	0	0	0.693147	0	0	0	0	22.5895	0.584915	0.017166	0.074148	0.0168568	2.48491	0.333333	0.3124	K	0	0.00671642	0.00335821	1.41842	1	1	广东	1999	17	0.366184
000036	36	1	2016	0	0	0.693147	0	0	0	0	22.998	0.586168	0.167159	0.268295	0.216217	2.3979	0.363636	0.3121	K	0	0	0	-3.86468	0	0	广东	1999	18	0.589093
000036	36	1	2017	0	0	1.94591	0	0	0	0	22.8887	0.417036	0.148815	0.430679	-0.0287247	2.3979	0.363636	0.3121	K	0	0	0	0.651257	0	0	广东	1999	19	0.639907
000036	36	1	2018	0	0	1.09861	0	0	0	0	23.1114	0.500599	0.105155	0.340059	0.231596	2.3979	0.363636	0.3321	K	0.0268974	0	0.0134487	-6.60806	1	0	广东	1999	20	0.540939
000036	36	1	2019	0	0	0.693147	0	0	0	0	23.2199	0.534994	0.077363	0.275113	0.123389	1.94591	0.428571	0.3321	K	0.038551	0	0.0192755	-3.86092	1	0	广东	1999	21	0.514452
000038	38	1	2015	0	0	2.19722	2.63906	0	2.63906	2.56495	20.4286	0.792083	0.011291	0.427753	0.0941418	1.94591	0.428571	0.4479	K	0	0.0125914	0.00629571	2.4531	1	1	广东	1999	17
000038	38	1	2016	0	0	3.21888	0	0	0	2.07944	22.5786	0.200153	0.067375	0.288355	0.0556676	2.19722	0.333333	0.2142	L	0	0	0	-8.56533	0	0	广东	1999	18	0.964048
000038	38	1	2017	0	0	3.3673	0	0	0	0	22.4763	0.0649803	0.058917	0.248302	-0.0128056	2.07944	0.375	0.2142	L	0	0	0	-1.74414	0	0	广东	1999	19	0.841187
000038	38	1	2018	0	0	3.66356	1.38629	1.38629	0	0	21.8331	0.133376	-0.414743	0.58356	-0.156462	2.07944	0.375	0.2142	L	0.629662	0.614524	0.622093	1.77904	1	1	广东	1999	20	1
000038	38	1	2019	0	0	2.99573	1.38629	1.38629	0	0.693147	21.7939	0.0589532	0.041643	0.616656	-0.146955	1.79176	0.5	0.2142	L	0	0	0	0.861063	0	0	广东	1999	21	1
000039	39	1	2014	0	0	0.693147	5.6058	3.97029	5.39363	5.0814	25.1981	0.689185	0.037834	0.873799	0.0733055	2.07944	0.375	0.5352	C	0.00231265	0	0.00115632	1.91788	1	1	广东	1999	16	0
000039	39	1	2015	0	0	1.60944	4.82831	3.58352	4.49981	5.11799	25.3939	0.667536	0.023357	0.603331	-0.0338152	1.94591	0.428571	0.4803	C	0.0154021	0.00570926	0.0105557	3.11253	1	1	广东	1999	17	0
000039	39	1	2016	0	0	1.60944	5.55296	4.15888	5.273	5.34711	25.5485	0.685954	0.006345	0.441242	0.0187909	2.07944	0.375	0.5544	C	0.0231728	0.0221625	0.0226677	2.7899	1	1	广东	1999	18	0
000039	39	1	2017	0	0	2.19722	5.39816	4.33073	4.98361	5.15329	25.5954	0.668943	0.024751	0.597917	0.0327353	2.07944	0.375	0.5802	C	0	0.005663	0.0028315	3.08636	1	1	广东	1999	19	0
000039	39	1	2018	0	0	2.56495	6.05678	4.85981	5.70044	5.11199	25.7914	0.670181	0.028108	0.645951	0.000885753	2.07944	0.375	0.58	C	0	0.0015542	0.0007771	3.19042	1	1	广东	1999	20	0
000039	39	1	2019	0	0	2.70805	5.73334	4.23411	5.4848	5.84644	25.8714	0.680212	0.015167	0.518535	0.0205599	2.07944	0.375	0.5812	C	0.0101363	0.0156357	0.012886	3.30571	1	1	广东	1999	21	0
000039	39	1	2020	0	0	2.48491	5.09987	4.31749	4.49981	5.76519	25.7083	0.631672	0.037772	0.591602	0.0876161	2.19722	0.333333	0.582	C	0	0	0	2.25749	0	1	广东	1999	22	0
000040	40	1	2018	0	0	1.09861	4.97673	3.4012	4.75359	3.95124	24.262	0.576703	0.035576	0.274017	-0.111357	2.3979	0.363636	0.3899	D	0	0	0	3.24432	0	1	广东	1999	20	0.134906
000040	40	1	2019	0	0	0.693147	2.63906	2.48491	1.09861	4.46591	24.1568	0.563673	-0.029265	0.208095	0.0187297	2.19722	0.444444	0.3904	D	0.0587166	0.0568024	0.0577595	2.32567	1	1	广东	1999	21	0.160393
000042	42	1	2015	0	0	0.693147	0	0	0	0	23.9269	0.771898	0.019584	0.247238	-0.034394	2.19722	0.333333	0.4735	K	0.0164363	0.00429842	0.0103674	2.90268	1	1	广东	1999	17	1
000042	42	1	2018	0	0	0.693147	0	0	0	0	24.553	0.833525	0.009255	0.17714	0.06518	2.19722	0.333333	0.4937	K	0.00694668	0.014305	0.0106259	2.94154	1	1	广东	1999	20	1
000046	46	1	2010	0	0	0.693147	1.60944	0.693147	1.38629	2.89037	23.8299	0.626553	0.0053	0.081061	-0.108571	2.63906	0.357143	0.7367	K	0.0189637	0.0329096	0.0259367	3.07348	1	1	广东	1999	12	1
000046	46	1	2011	0	0	0.693147	2.3979	1.09861	2.19722	1.09861	23.8776	0.638528	0.010723	0.087486	-0.0572212	2.63906	0.357143	0.7367	K	0.0021625	0.0285755	0.015369	5.41638	1	1	北京	2000	12	1
000046	46	1	2012	0	0	0.693147	2.83321	0.693147	2.77259	2.48491	24.1551	0.710283	0.02862	0.163518	-0.055151	2.63906	0.357143	0.7367	K	0	0.00657901	0.00328951	5.13244	1	1	北京	2000	13	1
000046	46	1	2013	0	0	1.09861	1.79176	1.79176	0	2.56495	24.4304	0.763096	0.0329	0.165684	-0.0693676	2.70805	0.333333	0.7367	K	0	0	0	3.49886	0	1	北京	2000	14	1
000046	46	1	2014	0	0	1.60944	3.09104	1.94591	2.77259	1.94591	24.9844	0.823456	0.026686	0.097208	0.0102665	2.70805	0.333333	0.7367	K	0.00177688	0.00194456	0.00186072	2.29912	1	1	北京	2000	15	0.456919
000046	46	1	2015	0	0	2.56495	2.89037	1.60944	2.63906	0	25.497	0.87189	0.028047	0.099615	-0.00150929	2.70805	0.352941	0.7382	K	0	0	0	1.18743	0	1	北京	2000	16	0.721713
000046	46	1	2016	0	0	2.48491	3.68888	3.29584	2.63906	3.09104	25.8463	0.851677	0.021068	0.128333	-0.0907382	2.70805	0.333333	0.6659	K	0.0067189	0	0.00335945	3.29703	1	1	北京	2000	17	0.788059
000046	46	1	2017	0	0	1.94591	3.09104	2.63906	2.19722	3.2581	25.9585	0.85357	0.017393	0.071298	-0.102559	2.70805	0.333333	0.6715	K	0.00636256	0.00352711	0.00494483	4.72098	1	1	北京	2000	18	0.690179
000046	46	1	2018	0	0	2.19722	4.09434	3.29584	3.52636	3.3322	26.0803	0.865957	0.005167	0.058231	0.0434073	2.63906	0.333333	0.6849	K	0.014771	0.018393	0.016582	2.72725	1	1	北京	2000	19	0.783728
000046	46	1	2019	0	0	1.09861	4.68213	3.29584	4.40672	4.33073	25.9043	0.813872	0.007316	0.06536	0.0313276	2.56495	0.461538	0.6849	K	0.00375941	0.0165848	0.0101721	2.53416	1	1	北京	2000	20	0.843331
000048	48	1	2012	0	0	1.60944	0	0	0	0.693147	20.9153	0.592418	0.024476	1.17544	-0.0207717	2.3979	0.363636	0.241	C	0.262601	0.013513	0.138057	5.33995	1	1	广东	1999	14	0.0237642
000048	48	1	2013	0	0	2.07944	1.38629	1.09861	0.693147	0.693147	21.0089	0.636463	-0.007818	1.23141	-0.0571214	2.3979	0.363636	0.2636	C	0.137335	0.043296	0.0903153	5.29687	1	1	广东	1999	15	0.0121749
000048	48	1	2014	0	0	2.77259	0	0	0	0.693147	21.4078	0.695063	0.072533	1.29435	0.222895	2.3979	0.363636	0.2636	C	0	0	0	-1.16458	0	0	广东	1999	16	0
000048	48	1	2015	0	0	2.30259	0	0	0	0	21.3864	0.58659	0.106927	1.17338	0.159754	2.3979	0.363636	0.2854	C	0	0	0	0.528626	0	0	广东	1999	17	0.0156533
000048	48	1	2016	0	0	2.30259	2.94444	1.38629	2.77259	0	21.3961	0.578484	0.003079	0.800521	-0.194219	2.3979	0.363636	0.3165	C	0.0860237	0.0333634	0.0596935	1.33041	1	1	广东	1999	18	0.022891
000048	48	1	2019	0	0	1.38629	0	0	0	0	22.5907	0.632612	0.198764	0.84409	0.156646	2.3979	0.363636	0.4165	C	0	0	0	-2.56715	0	0	广东	1999	21	0.0984271
000049	49	1	2011	0	0	1.60944	4.82831	3.78419	4.40672	4.00733	21.0734	0.698867	0.138379	1.97948	-0.00659655	2.19722	0.333333	0.4865	C	0	0	0	5.27518	0	1	广东	1999	13	0.0526708
000049	49	1	2012	0	0	1.60944	5.0689	4.06044	4.62497	4.5326	21.3445	0.750595	0.104086	1.94798	0.18382	2.07944	0.375	0.4731	C	0.00131524	0	0.000657618	2.44493	1	1	广东	1999	14	0.0801961
000049	49	1	2013	0	0	1.94591	4.56435	4.02535	3.71357	4.61512	21.9385	0.806481	0.105129	1.6828	0.0163429	2.19722	0.333333	0.4568	C	0	0	0	4.4504	0	1	广东	1999	15	0.0395193
000049	49	1	2014	0	0	1.79176	4.91265	3.78419	4.5326	4.41884	22.2656	0.803558	0.077766	1.58813	0.0318248	2.19722	0.333333	0.4523	C	0.0271562	0	0.0135781	1.71198	1	1	广东	1999	16	0.0113085
000049	49	1	2015	0	0	1.94591	5.58725	4.75359	5.02388	4.47734	21.9478	0.647972	0.076278	2.08814	0.188048	2.19722	0.333333	0.4523	C	0.0123505	0	0.00617525	1.49394	1	1	广东	1999	17	0.0278646
000049	49	1	2016	0	0	2.48491	5.39816	4.38203	4.95583	5.02388	22.3614	0.708479	0.081814	2.04119	0.0166277	2.19722	0.333333	0.4523	C	0	0	0	2.53628	0	1	广东	1999	18	0.146698
000049	49	1	2017	0	0	2.56495	4.75359	3.3322	4.48864	5.10595	22.7539	0.761753	0.056996	1.9563	-0.0548167	2.19722	0.333333	0.4523	C	0.0245797	0	0.0122898	5.16793	1	1	广东	1999	19	0.137699
000049	49	1	2018	0	0	2.94444	4.69135	2.94444	4.51086	4.69135	22.9005	0.743297	0.063939	2.09831	0.0138481	2.19722	0.333333	0.4523	C	0.00288887	0	0.00144444	4.30073	1	1	广东	1999	20	0.113862
000049	49	1	2019	0	0	3.2581	4.99043	3.21888	4.81218	4.90527	22.8946	0.673751	0.076152	2.09669	0.181818	2.19722	0.333333	0.448	C	0	0	0	1.18518	0	1	广东	1999	21	0.0254166
000049	49	1	2020	0	0	3.49651	3.95124	2.30259	3.7612	4.99721	22.9248	0.687771	0.083133	2.17838	0.141843	2.19722	0.333333	0.448	C	0	0	0	1.64406	0	1	广东	1999	22	0.0197019
000050	50	1	2012	0	0	0.693147	3.3322	2.83321	2.48491	4.57471	22.7778	0.608351	0.017065	0.537602	0.104694	1.94591	0.428571	0.4562	C	0.00212805	0.0297949	0.0159615	3.30427	1	1	广东	1999	14	0.20571
000050	50	1	2014	0	0	1.38629	3.09104	2.07944	2.70805	5.0689	23.4764	0.454445	0.049973	0.678192	0.0883023	2.19722	0.333333	0.2576	C	0	0	0	0.741287	0	0	广东	1999	16	0
000050	50	1	2015	0	0	2.63906	2.56495	2.07944	1.79176	5.19296	23.7973	0.387465	0.029773	0.564291	0.206165	2.07944	0.375	0.2576	C	0.011763	0.00800245	0.00988272	-4.02819	1	0	广东	1999	17	0
000050	50	1	2016	0	0	3.17805	6.8742	6.11147	4.31749	4.69135	23.7996	0.365342	0.026285	0.495832	0.0452323	2.19722	0.333333	0.2081	C	0.0081932	0.00990198	0.00904759	1.33041	1	1	广东	1999	18	0
000050	50	1	2017	0	0	3.21888	7.00033	6.20658	3.7612	4.11087	24.1128	0.511848	0.031451	0.54596	0.0647911	2.19722	0.333333	0.2081	C	0	0.00460939	0.0023047	1.07133	1	0	广东	1999	19	0
000050	50	1	2018	0	0	3.29584	7.12609	6.37332	3.29584	6.1591	24.8182	0.566855	0.017143	0.503738	0.0593837	2.19722	0.333333	0.1902	C	0.0135525	0.021301	0.0174267	2.19209	1	1	广东	1999	20	0
000050	50	1	2019	0	0	3.3673	7.17472	6.53088	3.29584	6.65673	24.9046	0.591951	0.013218	0.482627	0.0727362	2.19722	0.333333	0.1902	C	0.00934601	0.0228179	0.0160819	2.31128	1	1	广东	1999	21	0
000055	55	1	2014	0	0	0.693147	3.66356	2.07944	3.46574	3.66356	22.0215	0.644927	0.029602	0.619048	-0.152317	1.94591	0.428571	0.0909	C	0	0.0026154	0.0013077	5.27005	1	1	广东	1999	16	0
000055	55	1	2015	0	0	1.60944	2.83321	1.09861	2.70805	3.4012	22.2193	0.701165	0.016788	0.627663	-0.0806683	1.94591	0.428571	0.0909	C	0.0109083	0.0122783	0.0115933	3.5309	1	1	广东	1999	17	0.0338661
000055	55	1	2016	0	0	1.38629	2.99573	1.09861	2.89037	3.43399	22.6383	0.660779	0.116608	0.747274	0.0686185	1.94591	0.428571	0.0872	C	0	0	0	-0.835894	0	0	广东	1999	18	0.0442234
000055	55	1	2017	0	0	1.79176	3.21888	1.60944	3.04452	3.13549	22.7548	0.575245	0.159729	0.409017	0.0731544	1.94591	0.428571	0.0877	C	0	0	0	0.868829	0	0	广东	1999	19	0.0574477
000055	55	1	2018	0	0	1.09861	3.98898	2.89037	3.61092	2.99573	23.0897	0.512594	0.22223	0.333476	0.0363175	1.94591	0.428571	0.1008	C	0	0	0	0.384464	0	0	广东	1999	20	0.0326229
000055	55	1	2019	0	0	2.19722	4.27667	3.04452	3.95124	3.43399	23.1542	0.53991	0.031483	0.272892	-0.000464806	1.94591	0.428571	0.1022	C	0.166816	0	0.0834082	2.4847	1	1	广东	1999	21	0.145996
000055	55	1	2020	0	0	1.60944	3.3322	2.56495	2.77259	3.82864	23.197	0.540957	0.03286	0.256429	0.0462388	1.94591	0.428571	0.1087	C	0.0653496	0	0.0326748	2.01542	1	1	广东	1999	22	0.147072
000056	56	1	2016	0	0	0.693147	0	0	0	0	23.0879	0.482337	0.012493	0.058869	0.0027046	2.19722	0.333333	0.2149	K	0.0458968	0.00709827	0.0264975	2.07129	1	1	广东	1999	18	1
000056	56	1	2017	0	0	0.693147	0	0	0	0	23.3744	0.591611	0.016887	0.071298	0.0237185	2.19722	0.333333	0.2099	K	0.0139647	0.00403311	0.00899891	1.33041	1	1	广东	1999	19	1
000056	56	1	2018	0	0	0.693147	1.94591	0	1.94591	1.94591	23.3076	0.561924	0.008382	0.067042	0.0146009	2.19722	0.333333	0.216	K	0.0140909	0.015178	0.0146345	3.34337	1	1	广东	1999	20	1
000056	56	1	2019	0	0	1.38629	0	0	0	0	23.2455	0.554071	0.005933	0.073815	0.0241621	2.19722	0.333333	0.2173	L	0.00808535	0.0192298	0.0136576	3.05928	1	1	广东	1999	21	1
000058	58	1	2010	0	0	3.3322	0	0	0	0	21.106	0.199613	0.044977	0.27772	0.0746753	2.19722	0.333333	0.3024	L	0	0	0	-0.494733	0	0	广东	1999	12	0.814593
000058	58	1	2011	0	0	3.68888	4.26268	3.61092	3.55535	3.29584	21.2382	0.209863	0.043822	0.278257	0.0415561	2.19722	0.333333	0.3024	L	0	0	0	1.33041	0	1	广东	1999	13	0.798227
000058	58	1	2012	0	0	3.43399	3.80666	3.49651	2.56495	4.06044	21.2776	0.211593	0.032371	0.271687	-0.026419	2.19722	0.333333	0.3024	L	0	0.00586478	0.00293239	2.38993	1	1	广东	1999	14	0.75617
000058	58	1	2013	0	0	3.55535	4.06044	3.95124	1.94591	3.3673	21.4817	0.327471	0.037567	0.308263	-0.057393	2.19722	0.333333	0.3025	L	0	0.00439191	0.00219595	2.5353	1	1	广东	1999	15	0.878494
000058	58	1	2014	0	0	3.52636	4.00733	3.43399	3.21888	3.3322	21.7015	0.437771	0.032817	0.28421	-0.160894	2.19722	0.333333	0.3024	L	0.000375818	0.019771	0.0100734	4.05631	1	1	广东	1999	16	0.839831
000058	58	1	2015	0	0	3.78419	0	0	0	0	21.6844	0.357337	0.040941	0.281183	-0.00476296	2.19722	0.333333	0.3024	L	0	0.00668139	0.00334069	1.33041	1	1	广东	1999	17	0.910607
000058	58	1	2016	0	0	4.17439	0	0	0	0	21.6587	0.309922	0.055097	0.260466	-0.0471025	2.19722	0.333333	0.3024	L	0	0	0	2.36609	0	1	广东	1999	18	0.920539
000058	58	1	2017	0	0	1.79176	0	0	0	0	22.6681	0.630906	0.04427	0.284755	0.0725606	2.07944	0.375	0.364873	L	0.00388881	0	0.0019444	2.03826	1	1	广东	1999	19	0.0610826
000058	58	1	2018	0	0	1.79176	3.04452	0	3.04452	1.79176	22.6873	0.656307	0.003335	0.227439	0.0235233	2.07944	0.375	0.567	L	0.0424905	0.0314169	0.0369537	1.96899	1	1	广东	1999	20	0.100093
000058	58	1	2019	0	0	0.693147	3.3322	1.79176	3.13549	3.2581	22.5463	0.594452	0.015492	0.224232	0.0695408	2.07944	0.375	0.567	L	0.00483921	0.00967075	0.00725498	1.66721	1	1	广东	1999	21	0.14555
000059	59	1	2016	0	0	0.693147	4.07754	3.04452	3.66356	1.94591	24.1691	0.646672	0.060307	0.949699	0.134643	1.94591	0.333333	0.3216	C	0	0	0	0.89857	0	0	辽宁	1999	18	0
000060	60	1	2017	0	0	1.09861	4.67283	3.66356	4.23411	4.36945	23.6608	0.448532	0.061028	1.05846	0.130864	2.19722	0.444444	0.2751	C	0	0	0	-0.306307	0	0	广东	1999	19	0.00180893
000060	60	1	2019	0	0	0.693147	4.34381	3.29584	3.93183	4.48864	23.7349	0.440773	0.043759	1.14498	0.109314	2.19722	0.333333	0.2751	C	0.00298129	0	0.00149065	0.093665	1	0	广东	1999	21	0.00127083
000061	61	1	2010	0	0	3.29584	1.79176	1.38629	1.09861	0.693147	22.9329	0.585435	0.034658	0.170037	0.0727858	2.56495	0.384615	0.2152	F	0	0.00112167	0.000560835	-0.083434	1	0	广东	1999	12	0.00404795
000061	61	1	2011	0	0	3.04452	2.19722	1.09861	1.94591	2.07944	22.9713	0.564772	0.028139	0.193274	-0.028817	2.56495	0.384615	0.2152	F	0.00296464	0.0104783	0.00672145	4.08152	1	1	广东	1999	13	0.00596986
000061	61	1	2012	0	0	1.38629	1.09861	1.09861	0	0.693147	23.0857	0.593047	0.010443	0.167329	0.0268077	2.56495	0.384615	0.2468	L	0.0188819	0.0277928	0.0233373	3.555	1	1	广东	1999	14	0.00329129
000061	61	1	2013	0	0	3.66356	1.38629	1.09861	0.693147	0	23.2266	0.499835	0.018903	0.189898	0.0155606	2.56495	0.384615	0.2431	L	0	0.0230559	0.011528	2.14103	1	1	广东	1999	15	0.00211569
000061	61	1	2014	0	0	4.23411	0	0	0	1.38629	23.3483	0.554065	0.010404	0.126649	0.0523291	2.56495	0.384615	0.2476	L	0.0081361	0.042184	0.02516	2.18786	1	1	广东	1999	16	0.00359772
000061	61	1	2015	0	0	3.68888	1.09861	1.09861	0	0	23.504	0.622803	0.002957	0.116022	0.0720724	2.56495	0.384615	0.2676	L	0.0107014	0.0446654	0.0276834	1.68936	1	1	广东	1999	17	0.00322736
000061	61	1	2016	0	0	3.49651	1.94591	1.94591	0	1.09861	23.571	0.637762	0.005589	0.121033	0.0306065	2.56495	0.384615	0.2876	L	0.00164858	0.0342743	0.0179614	2.65788	1	1	广东	1999	18	0.00369099
000061	61	1	2017	0	0	3.58352	1.60944	1.38629	0.693147	0	23.6594	0.659883	0.00339	0.135556	0.0409571	2.56495	0.384615	0.2876	L	0.00285843	0.0387252	0.0207918	2.78125	1	1	广东	1999	19	0.00248575
000061	61	1	2018	0	0	3.82864	2.94444	2.30259	2.30259	2.19722	23.6677	0.653134	0.005297	0.121663	0.0656549	2.56495	0.384615	0.34	L	0	0.0294549	0.0147274	2.54106	1	1	广东	1999	20	0.00503227
000061	61	1	2019	0	0	3.46574	2.07944	1.38629	1.60944	1.60944	23.6988	0.649514	0.021081	0.147821	0.0473489	2.48491	0.416667	0.34	L	0	0.00408175	0.00204088	2.50023	1	1	广东	1999	21	0.0104823
000062	62	1	2010	0	0	3.17805	1.09861	1.09861	0	0	22.0651	0.531336	0.053835	0.135899	-0.199337	2.19722	0.333333	0.7496	L	0	0	0	3.01842	0	1	广东	1999	12	0.00217987
000062	62	1	2011	0	0	3.66356	1.38629	1.38629	0	0	22.2631	0.620521	0.011673	0.160974	-0.0629313	2.19722	0.333333	0.7496	L	0.0385428	0.0215179	0.0300304	5.0817	1	1	广东	1999	13	0.0581838
000062	62	1	2012	0	0	3.7612	0	0	0	0	22.3323	0.679874	0.05856	0.322709	0.0263835	2.19722	0.333333	0.7496	L	0	0	0	3.46621	0	1	广东	1999	14	0.0545225
000062	62	1	2013	0	0	3.97029	0	0	0	0	22.3071	0.588971	0.082264	0.420574	0.214686	2.19722	0.333333	0.7496	L	0	0	0	-0.456319	0	0	广东	1999	15	0.0778375
000062	62	1	2014	0	0	3.46574	2.89037	1.09861	2.77259	2.19722	22.121	0.411927	0.105712	0.598297	0.0613146	2.19722	0.333333	0.7496	L	0	0	0	1.70566	0	1	广东	1999	16	0
000062	62	1	2015	0	0	3.63759	0.693147	0.693147	0	0.693147	22.545	0.404929	0.073072	0.397644	0.026143	2.19722	0.333333	0.7076	L	0.0174541	0	0.00872704	0.082615	1	0	广东	1999	17	0.0456115
000062	62	1	2016	0	0	3.3673	1.79176	1.09861	1.38629	1.60944	22.6581	0.410328	0.06712	0.84618	-0.0533516	2.19722	0.333333	0.7076	L	0.0129336	0	0.00646682	1.9667	1	1	广东	1999	18	0.0422609
000062	62	1	2017	0	0	3.63759	1.79176	0	1.79176	0.693147	22.871	0.477586	0.058976	1.07151	0.0502732	2.19722	0.333333	0.7076	F	0.0133175	0	0.00665873	1.03578	1	0	广东	1999	19	0.0409079
000062	62	1	2018	0	0	3.58352	0	0	0	0	23.0556	0.500546	0.080865	1.23989	-0.00252456	2.07944	0.375	0.7076	F	0	0	0	2.38596	0	1	广东	1999	20	0.0501995
000062	62	1	2019	0	0	3.43399	0	0	0	0	23.1525	0.496825	0.066251	1.32598	0.0611925	2.19722	0.333333	0.7076	F	0.00798919	0	0.0039946	1.42733	1	1	广东	1999	21	0.0389496
000063	63	1	2010	0	0	2.83321	6.06146	5.273	5.70044	5.7589	25.1559	0.703371	0.045595	0.921526	0.0111929	2.63906	0.357143	0.3245	C	0	0	0	2.38871	0	1	广东	1999	12	0.090553
000063	63	1	2011	0	0	3.43399	6.29157	5.23111	5.63121	5.86363	25.3807	0.750505	0.023671	0.910239	-0.0171989	2.63906	0.357143	0.3076	C	0.0215894	0.0203974	0.0209934	4.52859	1	1	广东	1999	13	0.082936
000063	63	1	2012	0	0	3.58352	6.49224	5.47646	5.3845	6.23245	25.4003	0.789302	-0.024478	0.791482	0.014426	2.63906	0.357143	0.3076	C	0.0567848	0.0713379	0.0640614	4.48505	1	1	广东	1999	14	0.115951
000063	63	1	2013	0	0	3.4012	6.53959	5.57215	5.92158	6.18002	25.3292	0.763931	0.013816	0.725054	0.0257253	2.63906	0.357143	0.3078	C	0	0.0257918	0.0128959	3.07174	1	1	广东	1999	15	0.111269
000063	63	1	2014	0	0	3.3322	6.66823	5.64897	5.96871	6.37161	25.3887	0.752458	0.026445	0.789857	0.0236563	2.63906	0.357143	0.3078	C	0	0.0112216	0.00561081	2.39129	1	1	广东	1999	16	0.134791
000063	63	1	2015	0	0	3.95124	6.66441	5.85507	5.76832	6.2634	25.5182	0.641433	0.032938	0.882279	0.0612493	2.56495	0.384615	0.3059	C	0	0.00483745	0.00241872	0.474028	1	0	广东	1999	17	0.0649162
000063	63	1	2016	0	0	4.11087	6.8742	6.11147	5.4161	6.30992	25.6766	0.711347	-0.010567	0.759802	0.0371376	2.63906	0.357143	0.3035	C	0.03789	0.046754	0.042322	1.84593	1	1	广东	1999	18	0.0688995
000063	63	1	2017	0	0	3.66356	7.00033	6.20658	5.47227	6.48311	25.6928	0.684777	0.037719	0.762003	0.0501519	2.63906	0.357143	0.3034	C	0	0	0	2.31284	0	1	广东	1999	19	0.0900225
000063	63	1	2018	0	0	3.93183	7.12609	6.37332	4.80402	6.51323	25.5858	0.745184	-0.050853	0.625753	-0.0712434	2.19722	0.333333	0.3034	C	0.07532	0.089297	0.0823085	4.31858	1	1	广东	1999	20	0.0495688
000063	63	1	2019	0	0	3.78419	7.18387	6.53088	5.04986	6.65673	25.6735	0.731206	0.042703	0.670749	0.0527368	2.19722	0.333333	0.2718	C	0	0	0	2.23546	0	1	广东	1999	21	0.0649655
000065	65	1	2016	0	0	0.693147	2.77259	0	2.77259	2.3979	23.2204	0.698646	0.050319	0.834508	0.0118587	2.19722	0.333333	0.4317	E	0	0	0	1.25989	0	1	北京	2000	17	0.00419354
000066	66	1	2010	0	0	0.693147	3.66356	2.30259	3.4012	3.66356	24.2175	0.674447	0.027651	2.76442	-0.0429204	2.19722	0.333333	0.5392	C	0.00641101	0.0039739	0.00519246	3.10946	1	1	广东	1999	12	0.00468686
000066	66	1	2011	0	0	2.3979	3.73767	2.77259	3.29584	3.66356	24.2137	0.68834	0.014337	2.31088	0.0194225	2.19722	0.333333	0.5392	C	0.0158784	0.0297314	0.0228049	4.49988	1	1	广东	1999	13	0.0073208
000066	66	1	2012	0	0	1.94591	4.09434	3.13549	3.63759	3.73767	24.3915	0.738523	0.002652	2.21582	0.116448	2.19722	0.333333	0.5392	C	0.0180364	0.0442079	0.0311222	3.13331	1	1	广东	1999	14	0.0402807
000066	66	1	2013	0	0	2.70805	3.71357	2.77259	3.2581	3.29584	24.3926	0.77851	-0.019459	1.98596	0.0164455	2.19722	0.333333	0.5392	C	0.0293255	0.0590668	0.0441962	3.72751	1	1	广东	1999	15	0.115618
000066	66	1	2014	0	0	2.56495	4.02535	2.99573	3.61092	3.80666	24.4258	0.791154	-0.008519	1.93552	0.0642049	2.19722	0.333333	0.5392	C	0.000790218	0.0461856	0.0234879	2.83315	1	1	广东	1999	16	0.169071
000066	66	1	2015	0	0	2.63906	4.47734	3.52636	4.00733	3.58352	24.3985	0.779422	-0.00487	1.82322	0.0427669	2.19722	0.333333	0.5392	C	0	0.0426454	0.0213227	1.33041	1	1	广东	1999	17	0.138785
000066	66	1	2016	0	0	2.63906	5.39363	4.30407	4.99043	4.94164	24.4334	0.767378	0.005345	1.72138	0.0507719	2.19722	0.333333	0.5392	C	0	0.030842	0.015421	3.21653	1	1	广东	1999	18	0.0667122
000066	66	1	2017	0	0	2.56495	4.95583	4.07754	4.43082	4.84419	23.4447	0.502777	0.020749	0.283383	-0.0264881	2.19722	0.333333	0.4091	C	0	0.0153114	0.0076557	3.27232	1	1	广东	1999	19	0.0979859
000066	66	1	2018	0	0	3.2581	5.34233	4.54329	4.75359	4.95583	23.496	0.584406	0.067707	0.641555	0.00280336	2.19722	0.333333	0.4075	C	0	0	0	2.13984	0	1	广东	1999	20	0.126907
000066	66	1	2019	0	0	3.4012	5.23644	4.76217	4.27667	4.48864	23.7992	0.600809	0.060487	0.562591	0.00503693	2.19722	0.333333	0.4059	C	0	0	0	2.585	0	1	广东	1999	21	0.136329
000068	68	1	2014	0	0	1.09861	0.693147	0.693147	0	1.09861	19.8575	0.723252	-0.146504	0.132752	0.222895	2.48491	0.333333	0.2245	C	0.143736	0.245873	0.194804	6.66221	1	1	广东	1999	16	0
000068	68	1	2016	0	0	1.38629	1.60944	0	1.60944	2.19722	20.9961	0.390353	0.008422	0.287278	0.0366202	2.48491	0.333333	0.2643	C	0	0.027765	0.0138825	0.180899	1	0	广东	1999	18	0.00171117
000068	68	1	2017	0	0	0.693147	1.09861	0	1.09861	1.38629	21.7542	0.610299	0.015857	0.200577	0.00637247	2.3979	0.363636	0.2643	C	0	0.0202034	0.0101017	1.15769	1	1	广东	1999	19	0.000410513
000068	68	1	2018	0	0	1.09861	3.3673	0.693147	3.3322	1.60944	21.9598	0.728095	-0.044719	0.065915	-0.0144043	2.3979	0.363636	0.2648	C	0.0479339	0.083163	0.0655484	4.22698	1	1	广东	1999	20	0.000611146
000068	68	1	2019	0	0	1.09861	1.38629	1.09861	0.693147	3.3322	22.0547	0.747129	0.001994	0.06536	0.00667339	2.19722	0.444444	0.2648	C	0	0.0340419	0.0170209	3.8929	1	1	广东	1999	21	0.00244669
000069	69	1	2013	0	0	1.60944	3.2581	1.09861	3.17805	2.83321	25.1992	0.685297	0.061614	0.350036	0.081908	2.19722	0.555556	0.5663	N	0.00116649	0	0.000583243	1.91211	1	1	广东	1999	15	0.00288711
000069	69	1	2014	0	0	0.693147	3.17805	2.83321	2.07944	1.79176	25.2758	0.660105	0.061184	0.33617	-0.0272826	2.07944	0.571429	0.569	N	0.000896592	0	0.000448296	2.6179	1	1	广东	1999	16	0.00346741
000069	69	1	2016	0	0	0.693147	2.07944	0.693147	1.94591	1.38629	25.7092	0.671215	0.055892	0.271251	0.0300923	1.94591	0.571429	0.5347	N	0	0	0	2.02109	0	1	广东	1999	18	0.0060041
000069	69	1	2017	0	0	0.693147	0.693147	0	0.693147	0.693147	26.1053	0.698911	0.051227	0.232767	-0.0354089	1.94591	0.571429	0.5347	N	0.00413174	0	0.00206587	2.77834	1	1	广东	1999	19	0.00431209
000069	69	1	2019	0	0	0.693147	1.38629	0	1.38629	0	26.3951	0.749767	0.042487	0.177813	-0.0136657	2.07944	0.5	0.4701	K	0.00512608	0	0.00256304	3.53846	1	1	广东	1999	21	0.00442651
000070	70	1	2010	0	0	1.38629	2.94444	1.38629	2.77259	2.77259	21.191	0.454388	0.044335	0.753304	0.0420158	2.3979	0.363636	0.4914	C	0	0	0	1.12754	0	1	广东	1999	12	0.0023705
000070	70	1	2011	0	0	0.693147	2.19722	1.09861	1.94591	2.30259	21.3223	0.495641	0.024539	0.729866	-0.0265586	2.3979	0.363636	0.4914	C	0.0131277	0.0195294	0.0163285	3.98771	1	1	广东	1999	13	0.00335908
000070	70	1	2013	0	0	1.38629	3.71357	1.09861	3.66356	3.71357	21.5357	0.482769	0.030341	0.740589	0.0063912	2.19722	0.333333	0.4533	C	0	0.0126501	0.00632506	2.5821	1	1	广东	1999	15	0.0143279
000070	70	1	2014	0	0	2.19722	3.3673	2.30259	2.99573	3.4012	21.6819	0.51634	0.029023	0.784168	0.0548656	2.19722	0.333333	0.4533	C	0.000826174	0.00945575	0.00514096	1.33041	1	1	广东	1999	16	0
000070	70	1	2015	0	0	1.79176	4.07754	3.04452	3.66356	2.99573	22.1206	0.552956	0.034158	0.736495	0.0442308	2.19722	0.333333	0.3918	C	0	0.0026535	0.00132675	1.57054	1	1	广东	1999	17	0.00871137
000070	70	1	2017	0	0	1.38629	4.06044	2.70805	3.78419	3.85015	22.5294	0.610373	0.053362	0.98149	0.0415528	2.07944	0.375	0.3918	C	0	0	0	2.52712	0	1	广东	1999	19	0.0317713
000070	70	1	2018	0	0	1.09861	4.43082	3.3322	4.04305	4.06044	22.7452	0.634459	0.045921	0.836646	-0.010742	2.19722	0.333333	0.3918	C	0.00332335	0	0.00166168	3.38987	1	1	广东	1999	20	0.044785
000070	70	1	2019	0	0	1.94591	5.20401	4.43082	4.59512	4.54329	22.7545	0.551146	0.045627	0.613555	-0.0334459	2.19722	0.333333	0.3617	C	0.00162334	0	0.00081167	3.72551	1	1	广东	1999	21	0.0594984
000078	78	1	2010	0	0	0.693147	2.63906	2.63906	0	1.38629	22.1458	0.782385	0.015118	1.09375	0.00987436	2.3979	0.363636	0.2766	C	0	0.0409238	0.0204619	3.04585	1	1	广东	1999	12	0.0101948
000078	78	1	2014	0	0	2.07944	3.52636	3.04452	2.63906	3.21888	22.9883	0.814926	0.009476	1.11069	-0.0121973	2.3979	0.363636	0.2466	F	0.0167931	0.024381	0.020587	3.51087	1	1	广东	1999	16	0
000078	78	1	2015	0	0	1.38629	2.94444	2.94444	0	0	23.2698	0.832078	0.046306	0.992922	0.00709178	2.3979	0.363636	0.2398	F	0	0	0	2.35733	0	1	广东	1999	17	0.0260412
000078	78	1	2017	0	0	0.693147	3.7612	3.2581	2.89037	3.2581	24.1529	0.790373	0.034667	1.04952	-0.0788259	1.94591	0.428571	0.4596	F	0	0	0	4.93711	0	1	广东	1999	19	0.0728157
000078	78	1	2018	0	0	1.79176	2.99573	2.56495	2.07944	3.49651	24.4399	0.825944	0.020284	1.06627	-0.0276019	1.94591	0.428571	0.4596	F	0.0150829	0.0128641	0.0139735	4.33134	1	1	广东	1999	20	0.122882
000088	88	1	2012	0	0	0.693147	0	0	0	0	22.3896	0.0749291	0.082953	0.075971	0.0186657	2.19722	0.333333	0.6737	G	0.0148551	0	0.00742756	-0.180945	1	0	广东	1999	14	0
000088	88	1	2013	0	0	0.693147	0	0	0	0	22.4437	0.0859551	0.07808	0.081163	0.0192043	2.19722	0.333333	0.6737	G	0.010815	0	0.00540752	0.272779	1	0	广东	1999	15	0
000088	88	1	2014	0	0	0.693147	0	0	0	0	22.644	0.188218	0.076284	0.053114	0.017278	2.19722	0.333333	0.6737	G	0.00612202	0	0.00306101	0.058939	1	0	广东	1999	16	0
000088	88	1	2015	0	0	0.693147	2.30259	0	2.30259	0	22.7874	0.229364	0.071088	0.056339	0.00202248	2.19722	0.333333	0.6737	G	0.0076448	0	0.0038224	0.283828	1	0	广东	1999	17	0
000088	88	1	2016	0	0	0.693147	0	0	0	2.30259	22.8343	0.215342	0.047694	0.058869	0.00673007	2.19722	0.333333	0.6737	G	0.0264519	0	0.013226	0.78778	1	0	广东	1999	18	0.000620349
000088	88	1	2017	0	0	0.693147	3.43399	1.79176	3.2581	0	22.9529	0.238875	0.049319	0.071298	0.0106516	2.19722	0.333333	0.6737	G	0.00895577	0	0.00447788	1.33831	1	1	广东	1999	19	0.000807452
000088	88	1	2018	0	0	0.693147	0	0	0	3.21888	23.0564	0.248857	0.049553	0.058231	0.00976986	2.19722	0.333333	0.6737	G	0.00334831	0	0.00167415	1.41004	1	1	广东	1999	20	0.000855301
000088	88	1	2019	0	0	0.693147	3.2581	1.38629	3.13549	1.94591	23.1227	0.257485	0.03699	0.06536	0.0235562	2.19722	0.333333	0.6737	G	0.0139023	0.00154438	0.00772335	1.26208	1	1	广东	1999	21	0.0048215
000089	89	1	2012	0	0	0.693147	0	0	0	0	23.0653	0.293495	0.059951	0.252809	0.0803405	2.19722	0.333333	0.6136	G	0.0341478	0	0.0170739	0.767616	1	0	广东	1999	14	0.0276643
000089	89	1	2013	0	0	1.79176	0	0	0	0	23.1965	0.341296	0.045728	0.22875	0.0781861	2.19722	0.333333	0.613	G	0.0278821	0	0.0139411	0.590743	1	0	广东	1999	15	0.0329564
000089	89	1	2014	0	0	1.38629	0	0	0	0	23.2647	0.376038	0.022466	0.241845	0.0711118	2.19722	0.333333	0.613	G	0.0344149	0.0187587	0.0265868	0.408268	1	0	广东	1999	16	0
000089	89	1	2015	0	0	1.79176	0.693147	0	0.693147	0	23.2044	0.142207	0.043236	0.239533	0.0989468	2.19722	0.333333	0.5697	G	0	0	0	-1.16161	0	0	广东	1999	17	0.0326311
000089	89	1	2016	0	0	1.79176	0	0	0	0.693147	23.2474	0.141008	0.04706	0.248522	0.0913975	2.19722	0.333333	0.5697	G	0	0	0	-1.29898	0	0	广东	1999	18	0.0338042
000089	89	1	2017	0	0	0.693147	0	0	0	0	23.2972	0.144605	0.052743	0.259471	0.0825812	2.19722	0.333333	0.5697	G	0	0	0	-1.12551	0	0	广东	1999	19	0.0443068
000089	89	1	2018	0	0	2.30259	2.3979	1.79176	1.79176	0.693147	23.3225	0.13351	0.051321	0.270922	0.0783914	2.19722	0.333333	0.5697	G	0	0	0	-0.895979	0	0	广东	1999	20	0.0482566
000089	89	1	2019	0	0	1.94591	3.13549	1.38629	2.99573	2.3979	23.3639	0.138555	0.044083	0.27709	0.0687165	2.19722	0.333333	0.5697	G	0.00647348	0	0.00323674	-0.674753	1	0	广东	1999	21	0.0754202
000090	90	1	2012	0	0	0.693147	0.693147	0.693147	0	0	22.8725	0.624482	0.031084	0.382806	0.0758563	1.94591	0.428571	0.3635	E	0	0	0	2.93776	0	1	广东	1999	14	0.00838904
000090	90	1	2017	0	0	0.693147	4.15888	3.29584	3.63759	2.56495	23.9734	0.74455	0.026539	0.299428	-0.0610349	1.94591	0.428571	0.2347	E	0.00135824	0	0.000679122	4.01769	1	1	广东	1999	19	0.0999885
000090	90	1	2018	0	0	0.693147	4.58497	3.97029	3.82864	3.73767	24.1809	0.724716	0.026954	0.354904	-0.0155246	1.94591	0.428571	0.2347	E	0.000128297	0	6.41486e-05	2.84337	1	1	广东	1999	20	0.517562
000090	90	1	2019	0	0	1.94591	4.83628	4.06044	4.23411	4.43082	24.4199	0.760364	0.034242	0.407061	0.00725362	1.94591	0.428571	0.2347	E	0	0	0	2.59763	0	1	广东	1999	21	0.102296
000096	96	1	2019	0	0	0.693147	2.56495	1.38629	2.30259	0	21.804	0.0714295	0.046118	0.580332	0.0354279	2.3979	0.363636	0.5554	F	0.0102013	0	0.00510065	-2.57809	1	0	广东	1999	21	0.00319396
000099	99	1	2014	0	0	1.09861	0.693147	0	0.693147	1.09861	22.2172	0.388661	0.049385	0.321425	0.0596978	2.70805	0.333333	0.3953	G	0.00170101	0	0.000850504	1.21269	1	1	广东	1999	16	0
000099	99	1	2015	0	0	1.09861	0	0	0	0	22.325	0.432835	0.036846	0.273869	0.0661342	2.70805	0.333333	0.3863	G	0.0132194	0.00305828	0.00813884	0.794887	1	0	广东	1999	17	0.180156
000099	99	1	2020	0	0	1.09861	0	0	0	2.77259	22.4303	0.347693	0.037552	0.274017	0.0853004	2.63906	0.333333	0.3863	G	0	0.000842955	0.000421477	0.550437	1	0	广东	1999	22	0.0904724
000100	100	1	2010	1	0.0625	1.38629	6.06146	5.273	5.70044	5.7589	24.7025	0.661685	0.011286	1.23837	0.0148762	2.3979	0.363636	0.098	C	0.00387544	0.0203389	0.0121072	-1.28213	1	0	广东	1999	12	1
000100	100	1	2011	0	0	1.79176	6.29157	5.23111	5.8944	5.86363	25.0275	0.739467	0.026214	0.953022	0.022513	2.07944	0.375	0.098	C	0	0.0178544	0.00892718	2.89907	1	1	广东	1999	13	0
000100	100	1	2012	0	0	2.19722	6.49224	5.47646	5.91889	6.23245	25.1021	0.74628	0.016555	0.90334	0.0491004	2.07944	0.375	0.098	C	0.00430787	0.0303049	0.0173064	3.38225	1	1	广东	1999	14	0
000100	100	1	2013	0	0	2.30259	6.53959	5.57215	5.97635	6.18002	25.081	0.744391	0.036555	1.08125	0.0663623	2.19722	0.333333	0.0974	C	0	0.00305278	0.00152639	2.3757	1	1	广东	1999	15	0
000100	100	1	2014	0	0	3.66356	6.66823	5.64897	6.12249	6.37161	25.2545	0.710795	0.049518	1.18192	0.0582733	2.19722	0.333333	0.0879	C	0	0	0	1.25812	0	1	广东	1999	16	0
000100	100	1	2015	1	0.111111	3.73767	6.66441	5.85507	6.14847	6.2634	25.4396	0.663286	0.031569	1.02212	0.0661634	2.48491	0.333333	0.0879	C	0.0098395	0.00620645	0.00802298	0.913145	1	0	广东	1999	17	1
000100	100	1	2016	1	0.125	3.46574	6.8742	6.11147	6.16331	6.30992	25.7146	0.689087	0.016513	0.822533	0.0545615	2.48491	0.333333	0.0838	C	0.0189918	0.019674	0.0193329	1.12159	1	1	广东	1999	18	1
000100	100	1	2017	1	0.125	4.00733	7.00033	6.20658	6.21661	6.48311	25.8003	0.662227	0.02306	0.72587	0.0574545	2.48491	0.333333	0.0877	C	0.00104972	0.0130004	0.00702506	1.56983	1	1	广东	1999	19	1
000100	100	1	2018	1	0.111111	3.2581	7.12609	6.37332	5.06259	6.51323	25.9847	0.684216	0.023029	0.642161	0.0544011	2.48491	0.333333	0.0857	C	0.000450889	0.015415	0.00793292	1.62783	1	1	广东	1999	20	1
000100	100	1	2019	1	0.125	2.48491	7.18387	6.53088	5.88332	6.65673	25.8283	0.612465	0.020457	0.419079	0.0697025	2.19722	0.444444	0.0903	C	0.00275236	0.0155789	0.00916562	1.95183	1	1	广东	1999	21	1
000150	150	1	2014	0	0	0.693147	0	0	0	0	21.6506	0.673085	0.011374	0.060136	-0.0489325	1.94591	0.428571	0.4848	K	0.0171382	0.0172566	0.0171974	4.95864	1	1	广东	1999	16	0
000150	150	1	2015	0	0	1.09861	0.693147	0	0.693147	0.693147	22.2383	0.630016	0.01556	0.291415	0.0828218	1.94591	0.428571	0.3508	K	0.00266929	0.00832242	0.00549586	1.20993	1	1	广东	1999	17	0.331549
000150	150	1	2016	0	0	3.2581	0.693147	0	0.693147	0.693147	22.6973	0.65133	0.126427	0.220681	-0.0785913	1.94591	0.428571	0.3708	Q	0	0	0	2.37183	0	1	广东	1999	18	0.0112726
000150	150	1	2017	0	0	2.63906	0	0	0	0	22.7541	0.68845	0.024873	0.285578	0.00564056	1.94591	0.428571	0.3708	Q	0.0576343	0.0821033	0.0698688	4.21903	1	1	广东	1999	19	0.00663667
000150	150	1	2018	0	0	2.07944	0	0	0	0	22.8364	0.695233	0.025228	0.277071	0.0450484	1.94591	0.428571	0.3708	Q	0.0226987	0.0565007	0.0395997	4.17477	1	1	广东	1999	20	0.00203779
000150	150	1	2019	0	0	2.07944	0	0	0	0	22.507	0.846754	-0.218447	0.251966	0.026439	1.79176	0.5	0.3704	Q	0.252754	0.292336	0.272545	4.97373	1	1	广东	1999	21	0.00172999
000155	155	1	2017	0	0	1.60944	0	0	0	0	22.638	0.458189	0.059959	1.02288	-0.00666702	1.60944	0.4	0.262	C	0	0	0	1.67332	0	1	四川	2005	13	0.00138797
000155	155	1	2018	0	0	1.09861	0.693147	0.693147	0	0	22.7014	0.475944	0.058645	0.609672	0.0893142	1.60944	0.4	0.262	C	0	0	0	0.696258	0	0	四川	2005	14	0.00621333
000156	156	1	2012	0	0	2.07944	0	0	0	0.693147	21.9422	0.74873	0.053727	0.466391	0.201368	2.56495	0.333333	0.543	R	0.322244	0.00228397	0.162264	2.42802	1	1	浙江	2001	12	0.981156
000156	156	1	2013	0	0	2.30259	4.57471	3.95124	3.82864	1.09861	22.3495	0.643314	0.059707	0.421002	0.171649	2.48491	0.333333	0.5231	R	0.122918	0.00638068	0.0646491	-0.006919	1	0	浙江	2001	13	0.986372
000156	156	1	2014	0	0	1.60944	1.79176	1.79176	0	1.09861	22.4385	0.602917	0.072137	0.453196	0.222895	2.48491	0.333333	0.5231	R	0.036737	0.00229087	0.019514	-0.173422	1	0	浙江	2001	14	0.980613
000156	156	1	2015	0	0	2.48491	1.38629	1.38629	0	1.38629	23.2629	0.269583	0.058418	0.313557	0.0952103	2.56495	0.384615	0.4185	R	0.0284138	0.0184733	0.0234435	-6.42681	1	0	浙江	2001	15	1
000156	156	1	2016	0	0	2.94444	2.3979	2.07944	1.38629	2.07944	23.3647	0.279278	0.044976	0.230733	0.105844	2.48491	0.416667	0.4185	R	0.0248075	0.0326285	0.028718	-2.56636	1	0	浙江	2001	16	0.937823
000156	156	1	2017	0	0	2.89037	3.3673	3.3322	0.693147	1.94591	23.3919	0.280398	0.04507	0.225586	0.0876259	2.30259	0.4	0.4185	R	0.00982901	0.0280924	0.0189607	-1.11233	1	0	浙江	2001	17	0.787666
000156	156	1	2018	0	0	3.73767	4.48864	4.45435	1.38629	3.13549	23.4139	0.277813	0.044181	0.235653	0.0810591	2.30259	0.4	0.4185	R	0.0048206	0.0208947	0.0128576	-1.59687	1	0	浙江	2001	18	0.746912
000156	156	1	2019	0	0	4.04305	2.07944	1.94591	0.693147	1.79176	23.4784	0.300245	0.042379	0.243604	0.104448	2.48491	0.333333	0.4185	R	0.00373024	0.0134485	0.00858935	-3.53815	1	0	浙江	2001	19	0.719508
000157	157	1	2014	0	0	1.09861	5.97635	5.26269	5.30827	6.37161	25.264	0.56006	0.006851	0.282072	-0.0820211	1.94591	0.571429	0.1853	C	0.0600687	0.0296969	0.0448828	2.66114	1	1	湖南	2001	14	0
000157	157	1	2015	0	0	2.19722	5.63121	4.72739	5.11799	6.2634	25.2636	0.566712	0.000972	0.221391	-0.0355782	1.79176	0.5	0.1808	C	0.0299065	0.0290743	0.0294904	1.90193	1	1	湖南	2001	15	0
000157	157	1	2016	0	0	2.07944	5.62402	4.91998	4.94876	5.9162	25.2135	0.576009	-0.009896	0.218988	0.0243273	1.94591	0.571429	0.1808	C	0.0228306	0.0376093	0.03022	1.76018	1	1	湖南	2001	16	0
000157	157	1	2017	0	0	1.94591	5.9108	5.39816	5.00395	5.52545	25.1439	0.540256	0.014487	0.270159	0.0342889	1.94591	0.571429	0.1778	C	0	0.0141063	0.00705317	1.2911	1	1	湖南	2001	17	0
000157	157	1	2018	0	0	2.83321	5.96871	5.44242	5.0814	5.37064	25.2608	0.585172	0.022158	0.324979	0.0541868	1.94591	0.571429	0.1774	C	0	0.00700603	0.00350302	-0.083423	1	0	湖南	2001	18	0
000157	157	1	2019	0	0	2.99573	6.27476	5.42495	5.72031	5.826	25.2458	0.570609	0.046087	0.466864	0.0675517	1.94591	0.571429	0.1759	C	0	0	0	2.07419	0	1	湖南	2001	19	0
000158	158	1	2012	0	0	0.693147	2.07944	0	2.07944	2.30259	22.4667	0.575353	0.002126	0.912522	-0.0211956	2.19722	0.333333	0.4806	C	0.0108126	0.0325984	0.0217055	4.00702	1	1	河北	2001	12	0.000446021
000158	158	1	2013	0	0	0.693147	1.38629	0	1.38629	2.3979	22.4765	0.576942	0.003054	1.01955	-0.00954192	2.19722	0.333333	0.4806	C	0.00339702	0.0179923	0.0106946	3.23599	1	1	河北	2001	13	0.000218222
000158	158	1	2014	0	0	0.693147	2.19722	0.693147	2.07944	0.693147	22.4376	0.554528	0.004284	1.15986	0.0215005	2.19722	0.333333	0.4806	C	0.000128809	0.0141017	0.00711526	2.95249	1	1	河北	2001	14	0
000158	158	1	2015	0	0	3.52636	3.2581	1.79176	3.04452	2.99573	23.1159	0.503495	0.030157	1.07935	-0.0446998	2.3979	0.363636	0.2732	C	0	0	0	2.37075	0	1	河北	2001	15	0.248742
000158	158	1	2016	0	0	3.46574	3.04452	1.60944	2.83321	2.94444	23.273	0.551411	0.029225	0.924307	0.0340964	2.3979	0.363636	0.2732	C	0	0	0	1.4451	0	1	河北	2001	16	0.232582
000158	158	1	2017	0	0	3.52636	3.04452	2.48491	2.30259	2.48491	23.2719	0.52987	0.027744	0.879482	0.0299305	2.3979	0.363636	0.2732	C	0	0.00199973	0.000999864	2.18044	1	1	河北	2001	17	0.214343
000158	158	1	2018	0	0	4.12713	2.48491	1.94591	1.79176	2.70805	23.3725	0.569219	0.013585	0.717074	0.0613537	2.3979	0.363636	0.2755	C	0.0132479	0.0236163	0.0184321	1.76919	1	1	河北	2001	18	0.418901
000158	158	1	2019	0	0	4.59512	3.04452	2.07944	2.63906	2.30259	23.3734	0.581776	0.006729	0.667625	0.0212356	2.3979	0.363636	0.2848	I	0.0121552	0.0355411	0.0238481	2.81669	1	1	河北	2001	19	0.543223
000301	301	1	2010	0	0	1.09861	0	0	0	0	22.043	0.319968	0.018798	0.240675	-0.00481214	1.94591	0.571429	0.3669	S	0.0134757	0.00158097	0.00752832	0.814277	1	0	江苏	2004	7	0
000301	301	1	2011	0	0	1.79176	0	0	0	0	21.971	0.265155	0.029838	0.296916	0.0849705	2.19722	0.444444	0.3669	S	0	0.000194687	9.73437e-05	1.7483	1	1	江苏	2004	8	0
000301	301	1	2012	0	0	1.09861	0	0	0	0	21.9994	0.247966	0.045176	0.24778	0.136162	2.19722	0.444444	0.3669	D	0	0	0	-0.345196	0	0	江苏	2004	9	0
000301	301	1	2013	0	0	1.60944	0	0	0	0	22.0226	0.191626	0.091209	0.283331	0.0440524	2.07944	0.375	0.3669	D	0	0	0	-0.238837	0	0	江苏	2004	10	0
000301	301	1	2014	0	0	1.09861	0	0	0	0	22.1063	0.215455	0.058728	0.205258	-0.0313402	1.94591	0.428571	0.3669	D	0.0112521	0	0.00562607	0.872701	1	0	江苏	2004	11	0
000301	301	1	2015	0	0	2.19722	0	0	0	0	22.2066	0.264025	0.039757	0.165319	0.0503356	1.94591	0.428571	0.3745	D	0.0234719	0	0.0117359	0.069134	1	0	江苏	2004	12	0.00090042
000301	301	1	2016	0	0	2.83321	0	0	0	0	22.3262	0.302185	0.031402	0.169191	0.172226	1.94591	0.428571	0.2651	D	0.0177437	0.00990241	0.0138231	-0.724109	1	0	江苏	2004	13	0.00257796
000301	301	1	2017	0	0	1.79176	0	0	0	2.19722	22.2083	0.186972	0.048601	0.237027	0.108376	1.79176	0.5	0.2651	D	0	0	0	-0.672831	0	0	江苏	2004	14	0.0152097
000301	301	1	2018	0	0	2.30259	2.56495	1.09861	2.3979	1.79176	23.8083	0.407513	0.047875	1.04278	0.0634654	1.94591	0.428571	0.6871	C	0.0112474	0	0.0056237	-0.693264	1	0	江苏	2004	15	0.0293062
000301	301	1	2019	0	0	2.3979	3.46574	2.63906	2.94444	1.79176	24.2798	0.563384	0.049856	0.769647	0.148824	1.94591	0.428571	0.6871	C	0	0	0	-0.436268	0	0	江苏	2004	16	0.0137576
000333	333	1	2013	0	0	2.19722	6.53959	5.57215	5.97635	6.18002	25.2974	0.596883	0.089857	1.31009	0.103709	2.63906	0.357143	0.3549	C	0.0221153	0.0214371	0.0217725	1.33041	1	1	广东	1999	15	0
000333	333	1	2014	0	0	3.49651	6.66823	5.64897	6.12249	6.37161	25.5132	0.61983	0.107222	1.30427	0.206069	2.56495	0.384615	0.3549	C	0.0221153	0.0214371	0.0217725	-1.58325	1	0	广东	1999	16	0
000333	333	1	2015	0	0	2.63906	6.66441	5.85507	6.14847	6.2634	25.5819	0.565113	0.109376	1.11138	0.207729	2.48491	0.416667	0.3507	C	0	0	0	-1.94875	0	0	广东	1999	17	0
000333	333	1	2016	0	0	2.30259	6.8742	6.11147	6.16331	6.30992	25.8626	0.595683	0.105943	1.06227	0.156477	2.30259	0.4	0.3475	C	0.0025714	0	0.0012857	-1.11399	1	0	广东	1999	18	0
000333	333	1	2017	0	0	3.68888	7.00033	6.20658	6.21661	6.48311	26.1053	0.665768	0.088898	1.14979	0.0985165	2.30259	0.4	0.3371	C	0.0180736	0	0.00903678	-0.193959	1	0	广东	1999	19	0
000333	333	1	2018	0	0	3.7612	7.12609	6.37332	6.25958	6.51323	26.2497	0.649397	0.084604	1.0147	0.105654	2.19722	0.333333	0.332	C	0.0115234	0	0.00576171	1.39176	1	1	广东	1999	20	0
000333	333	1	2019	1	0.0833333	3.7612	7.18387	6.53088	6.3315	6.65673	26.3951	0.644	0.089373	0.983692	0.127802	2.07944	0.5	0.3173	C	0	0	0	-0.375773	0	0	广东	1999	21	1
000338	338	1	2011	1	0.0625	0.693147	6.29157	5.1985	5.8861	5.67332	24.843	0.530377	0.110817	1.0524	0.0967215	2.70805	0.333333	0.2416	C	0.0416605	0	0.0208303	1.69643	1	1	山东	2005	7	1
000338	338	1	2014	1	0.117647	1.09861	6.66823	5.46383	6.12249	6.37161	25.5142	0.660711	0.058155	0.800641	0.0927794	2.70805	0.333333	0.2422	C	0.00601175	0	0.00300588	-0.013577	1	0	山东	2005	10	1
000338	338	1	2017	1	0.0588235	1.60944	7.00033	6.20658	6.21661	6.48311	25.9684	0.702829	0.051976	0.858326	0.0857334	2.63906	0.357143	0.2423	C	0	0	0	0.998077	0	0	山东	2005	13	1
000338	338	1	2018	1	0.0555556	1.09861	7.12609	6.37332	6.25958	6.51323	26.0476	0.696705	0.058877	0.806533	0.108447	2.63906	0.333333	0.2423	C	0	0	0	0.425984	0	0	山东	2005	14	1
000338	338	1	2019	1	0.0555556	1.38629	7.18387	6.53088	6.3315	6.65673	26.1906	0.705383	0.053865	0.788771	0.10064	2.63906	0.333333	0.2443	C	0	0	0	0.813624	0	0	山东	2005	15	1
000400	400	1	2010	0	0	1.60944	2.48491	2.19722	1.38629	1.94591	22.4733	0.520769	0.047726	0.744319	0.0297669	2.19722	0.333333	0.299	C	0	0	0	1.54916	0	1	河南	1992	19	0.564981
000400	400	1	2011	0	0	2.30259	1.79176	0	1.79176	1.60944	22.6794	0.580492	0.047431	0.680205	0.0668262	2.19722	0.333333	0.1938	C	0	0.00232423	0.00116212	3.02767	1	1	河南	1992	20	0.714168
000400	400	1	2012	0	0	1.94591	3.09104	2.30259	2.56495	2.07944	22.6585	0.539772	0.081379	0.944734	0.0718601	2.19722	0.333333	0.1938	C	0	0	0	3.64403	0	1	河南	1992	21	0.600129
000400	400	1	2013	0	0	2.07944	4.12713	3.71357	3.09104	3.17805	22.8384	0.539619	0.101229	0.940378	0.0979266	2.07944	0.375	0.1938	C	0	0	0	1.57683	0	1	河南	1992	22	0.705503
000400	400	1	2014	0	0	2.19722	4.06044	3.3673	3.4012	3.58352	23.1021	0.422345	0.12175	0.789387	-0.0193018	2.19722	0.333333	0.4102	C	0	0	0	2.11447	0	1	河南	1992	23	0
000400	400	1	2015	0	0	1.60944	4.27667	3.49651	3.68888	3.63759	23.248	0.449712	0.069233	0.631138	0.0403054	2.19722	0.333333	0.4095	C	0.0388993	0	0.0194496	1.07358	1	0	河南	1992	24	0.191443
000400	400	1	2016	0	0	2.56495	4.43082	3.71357	3.78419	4.07754	23.3836	0.472021	0.070217	0.717258	0.0871988	2.19722	0.333333	0.4128	C	0.0145757	0	0.00728786	0.772687	1	0	河南	1992	25	0.0741905
000400	400	1	2017	0	0	2.48491	4.15888	3.49651	3.46574	4.20469	23.4517	0.469273	0.046052	0.697796	-0.0022825	2.19722	0.333333	0.4128	C	0.0299953	0	0.0149976	2.56407	1	1	河南	1992	26	0.0420512
000400	400	1	2018	0	0	2.48491	4.45435	3.89182	3.63759	3.85015	23.4027	0.426969	0.018317	0.549867	0.0317791	2.19722	0.333333	0.4128	C	0.0397331	0.019296	0.0295146	2.14278	1	1	河南	1992	27	0.0311586
000400	400	1	2019	0	0	2.70805	4.64439	3.91202	4.00733	4.34381	23.4373	0.42498	0.033335	0.684683	0.00503863	2.19722	0.333333	0.4326	C	0.000875246	0.00117059	0.00102292	2.2204	1	1	河南	1992	28	0.025158
000401	401	1	2015	0	0	0.693147	1.09861	0	1.09861	1.79176	24.4437	0.725468	-0.050397	0.260343	0.0222205	2.07944	0.375	0.3748	C	0.0513178	0.0770357	0.0641768	2.83971	1	1	河北	2001	15	0
000402	402	1	2014	0	0	1.09861	0	0	0	0	25.1959	0.693987	0.038037	0.269292	-0.00366696	2.19722	0.333333	0.2689	K	0.00691935	0	0.00345967	2.63711	1	1	北京	2000	15	0.0424101
000402	402	1	2015	0	0	0.693147	0	0	0	0	25.3837	0.72555	0.02344	0.161071	-0.121515	2.19722	0.333333	0.2789	K	0.0173647	0.000442425	0.00890358	4.12482	1	1	北京	2000	16	0.0486479
000402	402	1	2016	0	0	0.693147	0	0	0	0	25.4492	0.724098	0.02577	0.181705	0.151423	1.79176	0.5	0.2965	K	0.0046159	0	0.00230795	1.02728	1	0	北京	2000	17	0.0669723
000402	402	1	2017	0	0	0.693147	0	0	0	0	25.5533	0.730814	0.034469	0.214402	-0.0579347	2.19722	0.333333	0.3009	K	0	0	0	3.96618	0	1	北京	2000	18	0.0736586
000402	402	1	2019	0	0	0.693147	0	0	0	0	25.8108	0.759361	0.026541	0.168648	0.0164226	2.19722	0.333333	0.3114	K	0.00384898	0	0.00192449	3.53926	1	1	北京	2000	20	0.0756084
000404	404	1	2013	0	0	0.693147	3.85015	2.56495	3.55535	3.58352	22.5741	0.609224	0.045731	1.2096	0.00150007	2.19722	0.333333	0.2881	C	0	0	0	2.1437	0	1	江西	2003	11	0.0459407
000404	404	1	2014	0	0	0.693147	3.55535	1.94591	3.3673	2.94444	22.611	0.591573	0.044652	1.07987	0.122724	2.19722	0.333333	0.2881	C	0	0	0	0.700122	0	0	江西	2003	12	0.0521803
000404	404	1	2017	0	0	0.693147	4.99721	3.93183	4.58497	4.43082	23.0237	0.602868	0.023461	0.897544	-0.0162581	2.07944	0.375	0.2895	C	0.0266671	0.00145814	0.0140626	2.29529	1	1	江西	2003	15	0.0905542
000404	404	1	2018	0	0	2.63906	5.09375	3.58352	4.85203	4.55388	23.0352	0.582463	0.01632	0.887879	0.0170742	2.19722	0.333333	0.2998	C	0.0178078	0.00968866	0.0137482	1.09691	1	0	江西	2003	16	0.0700442
000404	404	1	2019	0	0	2.3979	5.14166	4.07754	4.72739	5.06259	23.0504	0.584174	0.009833	0.942782	0.0763481	2.19722	0.333333	0.306	C	0.0136101	0.0188492	0.0162296	0.233717	1	0	江西	2003	17	0.0614061
000404	404	1	2020	0	0	2.30259	3.80666	2.99573	3.2581	4.90527	23.1155	0.596269	0.017152	0.986745	0.0511948	2.07944	0.375	0.306	C	0	0.0102803	0.00514013	1.06614	1	0	江西	2003	18	0.0557462
000407	407	1	2015	0	0	0.693147	2.3979	1.60944	1.94591	2.3979	22.1468	0.494332	0.010047	0.608011	0.0157754	2.3979	0.363636	0.154	C	0.000636492	0.0183709	0.0095037	1.39723	1	1	山东	2005	11	0.00294637
000407	407	1	2018	0	0	0.693147	2.70805	0.693147	2.63906	2.19722	22.5838	0.574102	0.03171	0.815158	0.0441794	2.30259	0.4	0.0933	D	0	0	0	1.46537	0	1	山东	2005	14	0.025277
000407	407	1	2019	0	0	0.693147	3.61092	1.60944	3.49651	2.89037	22.5965	0.552642	0.031532	0.826862	0.0907619	2.30259	0.4	0.0999	D	0	0	0	1.44324	0	1	山东	2005	15	0.0243954
000410	410	1	2010	0	0	0.693147	3.29584	2.07944	2.99573	3.43399	23.073	0.852209	0.014281	0.823568	-0.0247249	2.19722	0.333333	0.4227	C	0	0.0280882	0.0140441	4.13195	1	1	辽宁	1999	12	0.00101116
000410	410	1	2012	0	0	1.09861	2.94444	1.79176	2.63906	3.3322	23.2976	0.875378	0.002656	0.611269	-0.0971661	2.3979	0.363636	0.4235	C	0.00771126	0.0400149	0.0238631	7.36611	1	1	辽宁	1999	14	0.000230573
000410	410	1	2018	0	0	0.693147	3.7612	2.56495	3.43399	3.43399	23.7384	0.912187	-0.041341	0.239929	-0.00279094	1.94591	0.428571	0.3013	C	0.0267482	0.0673497	0.0470489	4.38199	1	1	辽宁	1999	20	0.0021842
000411	411	1	2010	0	0	2.63906	0	0	0	0	21.6259	0.81415	0.040537	2.90661	0.0369582	2.19722	0.333333	0.2135	F	0	0	0	2.95928	0	1	浙江	2001	10	0.104769
000411	411	1	2011	0	0	2.30259	0	0	0	0	22.0259	0.750787	0.124928	2.75821	-0.0219207	2.19722	0.333333	0.2135	F	0	0	0	4.81182	0	1	浙江	2001	11	0.151334
000411	411	1	2012	0	0	2.19722	0	0	0	0	22.1367	0.745088	0.036896	2.71912	0.0168939	2.19722	0.333333	0.2135	F	0.0531244	0.00433861	0.0287315	4.63169	1	1	浙江	2001	12	0.298919
000411	411	1	2013	0	0	1.60944	0	0	0	0	22.2914	0.740446	0.037894	2.77718	0.0157831	2.19722	0.333333	0.2135	F	0.0202518	0	0.0101259	3.32557	1	1	浙江	2001	13	0.0895061
000411	411	1	2014	0	0	1.94591	0	0	0	0	22.3741	0.737726	0.025649	2.77459	0.0168964	2.19722	0.333333	0.2135	F	0.0203457	0.00820798	0.0142768	1.33041	1	1	浙江	2001	14	0
000411	411	1	2015	0	0	2.3979	0	0	0	0	22.5356	0.752556	0.027153	2.46924	0.0154019	2.19722	0.333333	0.2154	F	0.00663428	0.00292579	0.00478004	2.81614	1	1	浙江	2001	15	0.0757905
000411	411	1	2016	0	0	2.3979	0	0	0	0	22.6673	0.757153	0.029267	2.48995	0.0202556	2.19722	0.333333	0.2154	F	0.000539714	0	0.000269857	2.96357	1	1	浙江	2001	16	0.0994216
000411	411	1	2017	0	0	3.58352	0	0	0	0	22.9297	0.790254	0.023826	2.35304	0.0174448	2.07944	0.375	0.2988	F	0.00565689	0.00473017	0.00519353	2.87882	1	1	浙江	2001	17	0.110539
000411	411	1	2018	0	0	2.94444	0	0	0	0	22.9197	0.768319	0.024769	2.26734	0.0184947	2.19722	0.333333	0.2988	F	0.00131975	0.00735706	0.00433841	3.02942	1	1	浙江	2001	18	0.122405
000411	411	1	2019	0	0	3.43399	0	0	0	0	23.1	0.72408	0.034174	2.344	0.0204803	2.19722	0.333333	0.249	F	0	0	0	2.8535	0	1	浙江	2001	19	0.167229
000413	413	1	2017	0	0	0.693147	4.91998	4.23411	4.23411	4.70048	24.9381	0.526364	0.03287	0.29391	0.0187014	1.79176	0.5	0.159	C	0.0161857	0.00319039	0.00968806	-0.740998	1	0	河北	2001	17	0.00490446
000413	413	1	2018	0	0	1.94591	4.99043	4.40672	4.18965	4.54329	25.0079	0.539472	0.032139	0.399635	0.00534958	1.94591	0.428571	0.1597	C	0.00720529	0.00630496	0.00675512	0.911112	1	0	河北	2001	18	0.0128812
000413	413	1	2019	0	0	1.09861	3.49651	2.99573	2.63906	4.31749	24.9392	0.534897	-0.022205	0.24981	-0.044461	1.94591	0.428571	0.1597	C	0.0572261	0.0582409	0.0577335	2.7865	1	1	河北	2001	19	0.0200429
000415	415	1	2013	0	0	0.693147	0	0	0	0	24.7685	0.853207	0.025405	0.12145	0.0808699	2.19722	0.333333	0.449	L	0	0.0165539	0.00827695	3.12905	1	1	新疆	2003	11	0.0872274
000415	415	1	2014	0	0	0.693147	0	0	0	0	24.9387	0.81397	0.018882	0.109766	0.0699153	2.19722	0.333333	0.4432	L	0.00244553	0.033706	0.0180757	2.75639	1	1	新疆	2003	12	0.238019
000415	415	1	2015	0	0	2.07944	0	0	0	0	25.6053	0.753311	0.017916	0.096773	0.0531774	2.19722	0.333333	0.4464	L	0.00194421	0.0297064	0.0158253	0.003973	1	0	新疆	2003	13	0.0213752
000415	415	1	2016	0	0	0.693147	0	0	0	0	26.0627	0.825802	0.016304	0.139198	0.0643699	2.19722	0.333333	0.3456	L	0.00238969	0.0235593	0.0129745	2.18704	1	1	新疆	2003	14	0.0248007
000415	415	1	2017	0	0	0.693147	1.09861	1.09861	0	0	26.1053	0.882109	0.012209	0.139004	0.0699854	2.19722	0.333333	0.3491	L	0.00505087	0.0299062	0.0174785	3.01038	1	1	新疆	2003	15	0.0461226
000415	415	1	2018	0	0	0.693147	0	0	0	0	26.2497	0.807246	0.00909	0.140873	0.0714959	2.19722	0.333333	0.3454	L	0.00513935	0.0256619	0.0154006	3.5912	1	1	新疆	2003	16	0.0292318
000416	416	1	2013	0	0	1.09861	0	0	0	0	20.6564	0.119955	0.022239	0.508449	-0.00290504	2.19722	0.333333	0.2256	F	0.0462554	0.0143194	0.0302874	-0.955845	1	0	山东	2005	9	0.254267
000416	416	1	2014	0	0	2.30259	0	0	0	0	20.6566	0.0520665	0.101197	0.436375	-0.147072	2.19722	0.333333	0.2256	F	0	0	0	0.436893	0	0	山东	2005	10
000417	417	1	2011	0	0	1.38629	0	0	0	0	22.5432	0.565579	0.109805	1.60664	0.133726	2.3979	0.363636	0.2213	F	0	0	0	-0.801495	0	0	安徽	1994	18	0.00123295
000417	417	1	2013	0	0	1.79176	0	0	0	0	22.7405	0.540901	0.066883	1.39753	0.049935	2.3979	0.363636	0.2213	F	0.0156567	0	0.00782833	-1.4129	1	0	安徽	1994	20	0.000147561
000417	417	1	2014	0	0	1.79176	0	0	0	0	22.7964	0.532677	0.057688	1.28944	0.0566303	2.3979	0.363636	0.2214	F	0.0154577	0	0.00772883	-1.08313	1	0	安徽	1994	21	0.000141328
000417	417	1	2015	0	0	1.38629	0	0	0	0	22.8389	0.530825	0.04094	1.20221	0.0352456	2.3979	0.363636	0.2214	F	0.0229311	0	0.0114655	-0.01288	1	0	安徽	1994	22	0.000225287
000417	417	1	2016	0	0	0.693147	0	0	0	0	22.9452	0.551745	0.04132	1.11137	0.0712094	2.30259	0.4	0.38	F	0.00879243	0	0.00439621	-0.156558	1	0	安徽	1994	23	0.000557135
000417	417	1	2017	0	0	1.38629	0	0	0	0	23.0354	0.572341	0.030631	1.07545	0.0628075	2.3979	0.363636	0.38	F	0.014206	0	0.00710299	-0.017898	1	0	安徽	1994	24	0.00119176
000417	417	1	2018	0	0	1.79176	0	0	0	0	23.0758	0.575794	0.030453	1.03668	0.0659034	2.3979	0.363636	0.38	F	0.00586039	0.00167307	0.00376673	-0.074935	1	0	安徽	1994	25	0.00101648
000417	417	1	2019	0	0	1.09861	0	0	0	0	23.1047	0.562743	0.023169	1.02274	-0.0363682	2.3979	0.363636	0.38	F	0.00962815	0.0100622	0.00984519	2.2671	1	1	安徽	1994	26	0.00571285
000419	419	1	2010	0	0	1.09861	0	0	0	0	21.8825	0.718966	0.034212	1.07638	0.102726	2.07944	0.375	0.4478	F	0	0.00156767	0.000783835	1.99427	1	1	湖南	2001	10	0.00832504
000419	419	1	2011	0	0	1.60944	0	0	0	0	21.9957	0.532363	0.063879	1.10344	0.0806551	2.07944	0.375	0.4511	F	0	0	0	1.16051	0	1	湖南	2001	11	0.00710905
000419	419	1	2012	0	0	1.60944	0	0	0	0	22.0336	0.530868	0.042702	1.0637	0.105538	2.19722	0.333333	0.4511	F	0.00754378	0	0.00377189	1.15751	1	1	湖南	2001	12	0.00697059
000419	419	1	2013	0	0	2.19722	0	0	0	0	22.0622	0.520257	0.038631	1.13367	0.0789586	2.19722	0.333333	0.4511	F	0.00708852	0	0.00354426	0.169766	1	0	湖南	2001	13	0.0063974
000419	419	1	2014	0	0	2.07944	0	0	0	0	22.0529	0.487812	0.036305	1.13116	0.0471931	2.19722	0.333333	0.4511	F	0.00516141	0	0.0025807	0.242836	1	0	湖南	2001	14	0
000419	419	1	2015	0	0	2.89037	0	0	0	0	22.0695	0.487041	0.029066	1.09272	0.0395995	2.19722	0.333333	0.4488	F	0.00930356	0.00101279	0.00515818	0.603553	1	0	湖南	2001	15	0.017316
000419	419	1	2016	0	0	2.89037	0	0	0	0	22.1039	0.475139	0.029771	0.965134	0.0223365	2.19722	0.333333	0.4433	F	0.00301642	0	0.00150821	0.447584	1	0	湖南	2001	16	0.0273441
000419	419	1	2017	0	0	2.56495	0	0	0	0	22.1479	0.470669	0.036268	0.964747	0.0620437	2.19722	0.333333	0.4433	F	0	0	0	0.671585	0	0	湖南	2001	17	0.0214713
000419	419	1	2018	0	0	1.79176	0	0	0	0	22.3181	0.394411	0.037056	0.828853	-0.00671557	2.19722	0.333333	0.4433	F	0	0	0	0.086038	0	0	湖南	2001	18	0.0164956
000419	419	1	2019	0	0	2.07944	0	0	0	0	22.3529	0.374371	0.039887	0.689103	-0.01389	2.19722	0.333333	0.4433	F	0	0	0	1.47964	0	1	湖南	2001	19	0.0148926
000421	421	1	2011	0	0	1.09861	0	0	0	0	21.7961	0.621109	0.033369	0.520275	0.0540712	2.19722	0.333333	0.3006	O	0	0.00774419	0.00387209	3.43233	1	1	江苏	2004	8	0.260929
000421	421	1	2015	0	0	0.693147	0	0	0	0	22.6228	0.474536	0.058419	0.645673	-0.0154273	2.07944	0.375	0.4953	D	0	0	0	1.43919	0	1	江苏	2004	12	0.134172
000421	421	1	2016	0	0	0.693147	2.48491	0	2.48491	0.693147	22.6752	0.491874	0.042117	0.566505	-0.0194627	2.07944	0.375	0.4953	D	0.0159824	0	0.00799118	1.95308	1	1	江苏	2004	13	0.151721
000421	421	1	2019	0	0	0.693147	2.48491	1.38629	2.19722	1.09861	23.219	0.705187	0.015481	0.305011	-0.074743	2.19722	0.333333	0.4953	D	0.0118802	0.0120564	0.0119683	4.63852	1	1	江苏	2004	16	0.177961
000422	422	1	2016	0	0	0.693147	3.3322	3.09104	1.94591	3.09104	24.4065	0.828879	-0.035301	0.380727	0.0616925	2.3979	0.363636	0.1708	C	0.0406865	0.062213	0.0514497	2.69598	1	1	湖北	2002	15	0
000422	422	1	2017	0	0	0.693147	2.77259	1.38629	2.56495	2.30259	24.2061	0.901961	-0.142338	0.330607	0.0373549	2.19722	0.333333	0.1708	C	0.123312	0.176051	0.149681	4.10405	1	1	湖北	2002	16	0
000423	423	1	2010	0	0	0.693147	2.94444	1.79176	2.63906	2.83321	22.0036	0.2169	0.176485	0.731876	0.176714	2.19722	0.333333	0.2314	C	0	0	0	-0.051085	0	0	山东	2005	6	0.0223312
000423	423	1	2011	0	0	1.09861	3.17805	2.70805	2.30259	2.83321	22.1646	0.177752	0.209458	0.705221	0.16793	2.19722	0.333333	0.2314	C	0	0	0	1.42967	0	1	山东	2005	7	0.075752
000423	423	1	2012	0	0	1.38629	4.55388	3.78419	3.95124	2.19722	22.3958	0.190484	0.210868	0.639881	0.161115	2.19722	0.333333	0.2314	C	0	0	0	-2.15495	0	0	山东	2005	8	0.0743734
000423	423	1	2013	0	0	2.70805	4.33073	3.49651	3.78419	4.49981	22.5116	0.149746	0.197068	0.710512	0.147012	2.19722	0.333333	0.2314	C	0	0	0	-4.3524	0	0	山东	2005	9	0.0824242
000423	423	1	2014	0	0	2.77259	3.71357	3.2581	2.77259	3.55535	22.7328	0.192	0.204213	0.596594	0.0880848	2.19722	0.333333	0.2314	C	0.0103891	0	0.00519454	-5.03166	1	0	山东	2005	10	0.154732
000423	423	1	2015	0	0	1.94591	4.69135	3.80666	4.17439	4.09434	22.8761	0.177256	0.203848	0.678285	0.113557	2.19722	0.333333	0.2314	C	0.00452062	0	0.00226031	-3.38884	1	0	山东	2005	11	0.220494
000423	423	1	2016	0	0	1.79176	4.45435	3.71357	3.82864	4.07754	23.0208	0.157136	0.199923	0.680778	0.0627739	2.19722	0.333333	0.2314	C	0.00573327	0	0.00286663	-1.71949	1	0	山东	2005	12	0.185121
000423	423	1	2017	0	0	1.79176	4.35671	3.63759	3.71357	4.14313	23.239	0.202369	0.183108	0.660438	0.141999	2.19722	0.333333	0.2314	C	0.0191083	0	0.00955415	-1.50988	1	0	山东	2005	13	0.0733324
000423	423	1	2018	0	0	1.94591	4.51086	3.04452	4.26268	4.46591	23.353	0.183198	0.159004	0.559195	0.0727507	2.19722	0.333333	0.2314	C	0.0317473	0	0.0158737	-0.832711	1	0	山东	2005	14	0.0686752
000423	423	1	2019	0	0	2.63906	2.94444	2.48491	2.07944	4.06044	23.1789	0.139923	-0.0349	0.231834	-0.0961065	2.19722	0.333333	0.2314	C	0.206603	0.0979178	0.15226	1.85783	1	1	山东	2005	15	0.0610293
000425	425	1	2013	0	0	0.693147	6.53959	5.57215	5.97635	6.18002	24.6171	0.598504	0.03271	0.57042	-0.00780216	2.19722	0.444444	0.4926	C	0.050725	0.00836617	0.0295456	2.55365	1	1	江苏	2004	10	0.00302808
000425	425	1	2015	0	0	0.693147	6.40853	5.48064	5.90808	6.2634	24.4777	0.517557	-0.001369	0.363749	0.00252276	2.19722	0.444444	0.4213	C	0.0274374	0.0314153	0.0294264	1.99298	1	1	江苏	2004	12	0.00591912
000425	425	1	2016	0	0	1.09861	6.47697	5.52545	5.99146	6.30992	24.5069	0.534267	0.004994	0.38948	0.0510571	2.07944	0.375	0.426	C	0.00461196	0.0227193	0.0136656	1.59865	1	1	江苏	2004	13	0.00343017
000425	425	1	2017	0	0	2.3979	6.59987	5.7462	6.04737	6.29527	24.6307	0.516661	0.021948	0.621483	0.0633596	2.07944	0.5	0.426	C	0	0.00664533	0.00332267	1.28492	1	1	江苏	2004	14	0.00430517
000425	425	1	2018	0	0	3.43399	6.49678	5.68358	5.9135	6.51323	24.8382	0.504644	0.037032	0.800037	0.0540199	2.07944	0.5	0.3811	C	0	0	0	0.374469	0	0	江苏	2004	15	0.00523945
000425	425	1	2019	0	0	3.71357	6.59167	5.77455	6.01127	6.20658	25.0709	0.564685	0.052625	0.854271	0.0664444	2.19722	0.444444	0.3811	C	0	0	0	0.644111	0	0	江苏	2004	16	0.00930144
000428	428	1	2012	0	0	0.693147	1.79176	0	1.79176	0	22.6272	0.731865	0.018917	0.267312	0.0599407	2.07944	0.5	0.4543	H	0.0129871	0.0370021	0.0249946	4.37409	1	1	湖南	2001	12	0.000550197
000428	428	1	2013	0	0	0.693147	0	0	0	1.79176	22.8078	0.76369	0.015093	0.24145	0.0266352	2.19722	0.555556	0.4603	H	0.00901886	0.0321704	0.0205946	3.96655	1	1	湖南	2001	13	0.00203882
000428	428	1	2014	0	0	0.693147	0	0	0	0	22.9458	0.80305	-0.011045	0.174287	0.0125288	2.07944	0.5	0.4603	H	0.0297455	0.0463868	0.0380662	3.87734	1	1	湖南	2001	14	0
000428	428	1	2015	0	0	1.94591	0	0	0	0	22.977	0.642123	-0.003732	0.127395	0.0192446	2.07944	0.5	0.3248	H	0.00458522	0.0250339	0.0148096	2.52984	1	1	湖南	2001	15	0.00148422
000428	428	1	2016	0	0	2.70805	0	0	0	0	22.9103	0.666576	-0.047504	0.108915	0.011545	2.19722	0.555556	0.3248	H	0.0456061	0.0760768	0.0608414	3.06748	1	1	湖南	2001	16	0.00187414
000428	428	1	2017	0	0	1.94591	0	0	0	0	22.9235	0.676985	-0.007883	0.11854	0.0206686	2.19722	0.555556	0.3248	H	0	0.0303278	0.0151639	3.20034	1	1	湖南	2001	17	0.00143923
000428	428	1	2018	0	0	1.79176	0	0	0	0	22.6969	0.658974	-0.086081	0.118112	0.019057	2.19722	0.555556	0.3248	H	0.0696466	0.112844	0.091245	3.69661	1	1	湖南	2001	18	0.00198559
000428	428	1	2019	0	0	1.79176	0	0	0	0	22.6054	0.626011	0.000298	0.16137	0.0595664	2.19722	0.555556	0.3248	H	0	0.0334326	0.0167163	3.0571	1	1	湖南	2001	19	0.0022018
000429	429	1	2016	0	0	1.09861	0	0	0	1.38629	23.5004	0.449772	0.075153	0.181097	0.119724	2.63906	0.357143	0.2455	G	0	0	0	-1.32546	0	0	广东	1999	18	0.985617
000429	429	1	2017	0	0	1.38629	0	0	0	0	23.528	0.427832	0.104935	0.189537	0.132842	2.70805	0.333333	0.2455	G	0	0	0	-1.67742	0	0	广东	1999	19	1
000429	429	1	2018	0	0	0.693147	1.60944	1.60944	0	0	23.5142	0.383508	0.115989	0.196147	0.117575	2.63906	0.333333	0.2455	G	0	0	0	-1.54081	0	0	广东	1999	20	1
000430	430	1	2014	0	0	0.693147	0	0	0	0	20.3446	0.272118	0.093268	0.751849	0.159689	2.19722	0.333333	0.3002	N	0.0406719	0	0.0203359	0.48117	1	0	湖南	2001	14	0
000430	430	1	2015	0	0	0.693147	0	0	0	0	20.5872	0.29778	0.146817	0.866595	0.239532	2.19722	0.333333	0.3002	N	0	0	0	-1.97974	0	0	湖南	2001	15	0.0131111
000488	488	1	2010	0	0	2.19722	1.79176	0	1.79176	2.70805	24.2808	0.564953	0.041133	0.543627	0.0242417	2.70805	0.333333	0.1891	C	0.000530135	0	0.000265067	1.25447	1	1	山东	2005	6	0.00446839
000488	488	1	2011	0	0	1.94591	3.43399	1.60944	3.29584	3.3322	24.5438	0.671543	0.014589	0.439795	-0.00958701	2.70805	0.333333	0.1889	C	0.0267561	0.0102182	0.0184871	4.2818	1	1	山东	2005	7	0.004804
000488	488	1	2012	0	0	1.60944	1.09861	0	1.09861	2.3979	24.5887	0.699418	0.001	0.423361	0.0410026	2.70805	0.333333	0.189	C	0.0242914	0.0202797	0.0222855	3.96407	1	1	山东	2005	8	0.00380441
000488	488	1	2013	0	0	1.79176	3.3322	0	3.3322	3.04452	24.5845	0.691966	0.014496	0.428125	0.0236232	2.48491	0.333333	0.1973	C	0	0.00217107	0.00108553	2.77182	1	1	山东	2005	9	0.00332776
000488	488	1	2014	0	0	1.94591	1.60944	1.38629	0.693147	2.3979	24.7632	0.747491	0.008689	0.366129	0.0173419	2.48491	0.333333	0.1811	C	0.00429523	0.00667543	0.00548533	2.69518	1	1	山东	2005	10	0
000498	498	1	2016	0	0	0.693147	2.99573	2.07944	2.56495	2.89037	23.4342	0.769289	0.033856	0.64006	0.0541276	2.19722	0.333333	0.6066	E	0.000866633	0	0.000433316	1.93202	1	1	山东	2005	12	0
000501	501	1	2010	0	0	0.693147	0	0	0	0	22.7325	0.751975	0.056801	1.58375	0.217679	2.3979	0.363636	0.1842	F	0	0	0	0.355507	0	0	湖北	2002	9	0.0027989
000501	501	1	2013	0	0	2.63906	0	0	0	0	23.2597	0.752536	0.051215	1.42289	0.146043	2.3979	0.363636	0.2402	F	0.000338688	0	0.000169344	1.63194	1	1	湖北	2002	12	0.00296641
000501	501	1	2014	0	0	1.94591	0	0	0	0	23.4738	0.759467	0.045341	1.21341	0.066141	2.30259	0.4	0.2513	F	0.00600947	0	0.00300474	1.42154	1	1	湖北	2002	13	0
000501	501	1	2015	0	0	2.07944	0	0	0	0	23.5998	0.767476	0.047944	1.04919	0.0480719	2.3979	0.363636	0.2409	F	0	0	0	2.32855	0	1	湖北	2002	14	0.00363366
000501	501	1	2016	0	0	1.79176	0	0	0	0	23.6019	0.659722	0.055878	0.995369	0.0835836	2.30259	0.4	0.2154	F	0	0	0	1.45864	0	1	湖北	2002	15	0.00273704
000501	501	1	2017	0	0	2.56495	0	0	0	0	23.6147	0.601672	0.069328	1.01211	0.0143452	2.3979	0.363636	0.2155	F	0	0	0	2.75204	0	1	湖北	2002	16	0.00246478
000501	501	1	2018	0	0	2.19722	0	0	0	0	23.8538	0.639567	0.051334	0.865658	0.109487	2.30259	0.4	0.2155	F	0.0113318	0	0.00566591	0.532206	1	0	湖北	2002	17	0.00100112
000501	501	1	2019	0	0	1.79176	0	0	0	0	23.8843	0.596956	0.052709	0.764002	0.0600944	2.3979	0.363636	0.2155	F	0.00315773	0	0.00157886	2.11892	1	1	湖北	2002	18	0.000986662
000501	501	1	2020	0	0	2.07944	0	0	0	0	23.8501	0.565163	0.023597	0.329305	0.0539363	2.3979	0.363636	0.2155	F	0.0303751	0.00849349	0.0194343	2.19244	1	1	湖北	2002	19	0.00118206
000503	503	1	2010	0	0	5.59471	0	0	0	0	21.1646	0.166907	0.00681	0.124432	-0.00672254	1.94591	0.428571	0.238	S	0	0.013569	0.00678448	1.96382	1	1	海南	2001	10	1
000503	503	1	2012	0	0	4.43082	0	0	0	0	21.1143	0.128211	0.015458	0.133146	0.0445524	1.94591	0.428571	0.2679	I	0	0.0499328	0.0249664	4.42209	1	1	海南	2001	12	1
000503	503	1	2013	0	0	4.84419	0	0	0	0	21.0796	0.109044	0.008486	0.141687	0.111752	1.94591	0.428571	0.2727	I	0.00487478	0.0558687	0.0303717	2.23433	1	1	海南	2001	13	1
000503	503	1	2014	0	0	4.30407	0	0	0	0	21.0844	0.0743834	0.013509	0.136272	-0.0172886	1.94591	0.428571	0.2756	I	0	0.0481393	0.0240696	2.96738	1	1	海南	2001	14	0
000503	503	1	2015	0	0	4.64439	0	0	0	0	21.1165	0.0687405	0.006613	0.132906	0.00905026	1.94591	0.428571	0.2762	I	0.00566676	0.0523843	0.0290255	1.90432	1	1	海南	2001	15	1
000503	503	1	2016	0	0	5.01728	1.79176	1.79176	0	0	21.1236	0.0564805	0.008811	0.145815	0.0153742	1.94591	0.428571	0.2769	I	6.87065e-05	0.0491475	0.0246081	2.00192	1	1	海南	2001	16	1
000503	503	1	2017	0	0	4.58497	1.09861	1.09861	0	0	21.0938	0.0610962	-0.000204	0.125131	-0.166725	1.94591	0.428571	0.2574	I	0.00904248	0.0565041	0.0327733	4.8279	1	1	海南	2001	17	1
000503	503	1	2018	0	0	4.48864	0	0	0	0	20.9704	0.0645327	-0.138305	0.069977	-0.0181053	2.19722	0.333333	0.2622	I	0.141718	0.188708	0.165213	2.39507	1	1	海南	2001	18	1
000503	503	1	2019	0	0	4.39445	2.07944	2.07944	0	0	20.9896	0.0595511	0.011984	0.100491	0.0506003	2.19722	0.333333	0.2622	I	0	0.0302861	0.015143	1.52779	1	1	海南	2001	19	1
000504	504	1	2018	0	0	0.693147	2.19722	1.09861	1.94591	2.94444	19.982	0.685587	-0.101808	0.255208	-0.0443164	1.94591	0.428571	0.2558	M	0.0424644	0.152959	0.0977117	8.54072	1	1	湖南	2001	18	0.0516248
000505	505	1	2017	0	0	2.63906	2.94444	2.19722	2.3979	2.07944	22.5287	0.572467	0.037638	1.42792	-0.180324	1.94591	0.428571	0.4206	K	0	0	0	4.832	0	1	海南	2001	17	0.00266682
000505	505	1	2018	0	0	2.83321	2.94444	1.38629	2.77259	1.79176	22.316	0.422619	0.038388	1.34717	0.172898	2.19722	0.333333	0.4206	C	0	0	0	0.094218	0	0	海南	2001	18	0.00191924
000505	505	1	2019	0	0	2.77259	0	0	0	2.63906	22.3779	0.428227	0.035205	1.4663	0.0568441	2.19722	0.333333	0.4206	C	0	0.00259151	0.00129576	1.22116	1	1	海南	2001	19	0.000646296
000506	506	1	2018	0	0	1.38629	0	0	0	0	21.6526	0.559942	0.011753	0.195451	0.113766	2.19722	0.333333	0.2508	B	0	0.010543	0.00527148	2.67569	1	1	山东	2005	14	0
000506	506	1	2019	0	0	0.693147	0	0	0	0	21.6872	0.582766	-0.012471	0.19997	0.0556485	1.94591	0.428571	0.2508	B	0	0.0388062	0.0194031	3.12255	1	1	山东	2005	15	0
000507	507	1	2010	0	0	0.693147	2.07944	1.09861	1.79176	2.48491	21.3206	0.218068	0.111923	0.19785	0.0194042	2.3979	0.363636	0.164	S	0	0	0	0.845447	0	0	广东	1999	12	0.0129977
000507	507	1	2011	0	0	1.09861	0.693147	0	0.693147	0	21.9517	0.476831	0.108656	0.167432	0.0709853	2.30259	0.4	0.164	S	0	0	0	0.878813	0	0	广东	1999	13	0.0169363
000507	507	1	2012	0	0	1.09861	1.79176	1.09861	1.38629	1.60944	21.9869	0.4375	0.043677	0.188199	0.000269336	2.19722	0.444444	0.2506	G	0.0568451	0.00332946	0.0300873	3.30982	1	1	广东	1999	14	0.014036
000507	507	1	2013	0	0	1.09861	0	0	0	0.693147	22.0922	0.354787	0.024397	0.345703	0.00326648	2.07944	0.5	0.2562	G	0.0420181	0.0206118	0.0313149	1.83695	1	1	广东	1999	15	0.0112697
000507	507	1	2016	0	0	0.693147	2.83321	0.693147	2.77259	2.19722	22.4674	0.490038	0.021477	0.32176	0.0488306	2.19722	0.333333	0.2583	G	0	0.0153533	0.00767666	1.81374	1	1	广东	1999	18	0.0173045
000507	507	1	2017	0	0	1.38629	2.07944	1.60944	1.38629	2.3979	22.5008	0.477613	0.02851	0.319801	0.061915	2.07944	0.375	0.2583	G	0	0.00754163	0.00377081	2.21429	1	1	广东	1999	19	0.01945
000507	507	1	2018	0	0	2.30259	2.94444	1.38629	2.77259	0	22.6459	0.522906	0.029893	0.405	0.0553634	2.07944	0.375	0.2583	G	0	0.00933945	0.00466973	1.62078	1	1	广东	1999	20	0.0165806
000507	507	1	2019	0	0	1.94591	3.3673	2.48491	2.89037	3.3322	22.948	0.38872	0.03071	0.412915	0.033013	2.07944	0.375	0.2964	G	0	0.00782438	0.00391219	0.534815	1	0	广东	1999	21	0.0228539
000509	509	1	2015	0	0	0.693147	1.09861	0	1.09861	0	20.1573	0.905139	0.033236	0.296108	-0.0163501	2.19722	0.333333	0.2413	C	0	0.00316558	0.00158279	6.21974	1	1	四川	2005	11	1
000509	509	1	2016	0	0	1.38629	0	0	0	1.09861	19.735	0.897709	-0.143703	0.173388	-0.194219	2.19722	0.333333	0.2413	C	0.156753	0.200502	0.178627	9.64977	1	1	四川	2005	12
000509	509	1	2017	0	0	0.693147	0	0	0	0	19.8853	0.888114	0.038295	2.49585	-0.156904	1.60944	0.4	0.2413	C	0	0	0	1.33041	0	1	四川	2005	13
000513	513	1	2014	0	0	0.693147	3.55535	2.56495	3.13549	3.3322	22.7115	0.440964	0.079838	0.799537	0.0982381	2.3979	0.454545	0.3787	C	0.0114487	0	0.00572437	1.0288	1	0	广东	1999	16	0.0393188
000513	513	1	2015	0	0	1.79176	3.89182	3.55535	2.70805	3.43399	22.8124	0.404534	0.085768	0.860917	0.11486	2.3979	0.454545	0.3668	C	0	0	0	-0.710157	0	0	广东	1999	17	0.0307512
000513	513	1	2016	0	0	1.60944	4.18965	3.61092	3.4012	3.43399	23.0774	0.325153	0.089206	0.822471	0.121491	2.3979	0.454545	0.342	C	0	0	0	-1.42104	0	0	广东	1999	18	0.0198264
000513	513	1	2017	0	0	1.60944	4.30407	3.8712	3.29584	4.14313	23.4894	0.293382	0.214149	0.645625	0.0827706	2.30259	0.5	0.342	C	0	0	0	-6.49563	0	0	广东	1999	19	0.0162248
000513	513	1	2018	0	0	1.60944	4.57471	4.21951	3.4012	3.55535	23.5819	0.326166	0.070899	0.531612	0.0726958	2.30259	0.5	0.3421	C	0.167925	0	0.0839624	-4.12081	1	0	广东	1999	20	0.019216
000513	513	1	2019	0	0	1.60944	4.66344	4.27667	3.55535	4.20469	23.6123	0.317149	0.082543	0.530002	0.0983043	2.30259	0.5	0.342	C	0.055526	0	0.027763	-3.81302	1	0	广东	1999	21	0.0532072
000513	513	1	2020	0	0	2.07944	4.12713	3.80666	2.89037	4.35671	23.7481	0.337565	0.110525	0.545561	0.104938	2.3979	0.454545	0.3384	C	0	0	0	-3.71169	0	0	广东	1999	22	0.077003
000516	516	1	2010	0	0	2.56495	0	0	0	0	21.719	0.605198	0.059277	0.982996	0.105635	2.19722	0.333333	0.2086	F	0	0	0	0.550504	0	0	陕西	1995	16	0
000516	516	1	2011	0	0	2.83321	0	0	0	0	21.8691	0.644467	0.043491	1.15453	0.148882	2.19722	0.333333	0.2086	F	0.00898763	0	0.00449382	2.27168	1	1	陕西	1995	17	0.00548659
000516	516	1	2012	0	0	2.07944	0	0	0	0	22.0135	0.671566	0.032707	1.00393	0.133511	2.3979	0.363636	0.2086	F	0.0143791	0.00852761	0.0114533	1.31966	1	1	陕西	1995	18	0.00434983
000516	516	1	2013	0	0	2.07944	0	0	0	0	22.0074	0.644833	0.033546	0.984288	0.0907799	2.3979	0.363636	0.2086	F	0.00491262	0.00301244	0.00396253	0.956879	1	0	陕西	1995	19	0.00392437
000516	516	1	2014	0	0	2.19722	0	0	0	0	21.9798	0.545332	0.09832	1.09008	0.0870625	2.3979	0.363636	0.2086	F	0	0	0	1.47272	0	1	陕西	1995	20	0.0036418
000516	516	1	2015	0	0	2.99573	1.60944	1.38629	0.693147	0.693147	22.3935	0.373586	0.054606	0.883775	0.0516106	2.3979	0.363636	0.1888	F	0.0185904	0	0.00929521	-2.50427	1	0	陕西	1995	21	0.00224958
000516	516	1	2016	0	0	2.07944	0	0	0	0	22.438	0.370194	0.037041	0.723305	0.079072	2.3979	0.363636	0.1888	F	0.0250012	0	0.0125006	-0.718571	1	0	陕西	1995	22	0.0146919
000516	516	1	2017	0	0	2.30259	0.693147	0.693147	0	0	22.4867	0.377534	0.03456	0.712947	0.0662419	2.3979	0.363636	0.1888	F	0.0124815	0	0.00624073	0.17482	1	0	陕西	1995	23	0.0115273
000516	516	1	2018	0	0	2.63906	3.2581	1.38629	3.13549	1.09861	22.712	0.209426	0.22223	0.304671	-0.105677	2.19722	0.333333	0.1888	Q	0	0	0	1.65007	0	1	陕西	1995	24	0.0123052
000516	516	1	2019	0	0	2.56495	4.45435	2.56495	4.30407	3.3322	23.029	0.501938	-0.04759	0.114314	-0.00342176	2.19722	0.333333	0.1888	Q	0.264494	0.121479	0.192986	2.43076	1	1	陕西	1995	25	0.0126624
000517	517	1	2014	0	0	0.693147	0	0	0	0	22.5155	0.387116	0.043471	0.48638	-0.106587	2.19722	0.333333	0.7546	K	0.000373717	0	0.000186859	2.26645	1	1	浙江	2001	14	0
000518	518	1	2013	0	0	0.693147	1.09861	1.09861	0	1.94591	20.528	0.111607	-0.114628	0.240568	-0.0231164	1.79176	0.333333	0.09	C	0.122995	0.184154	0.153575	3.00485	1	1	江苏	2004	10	0
000518	518	1	2014	0	0	0.693147	1.09861	1.09861	0	0.693147	20.5225	0.117947	-0.011198	0.294064	0.024557	1.60944	0.4	0.0879	C	0	0.0817172	0.0408586	3.87927	1	1	江苏	2004	11	0
000519	519	1	2016	0	0	0.693147	4.43082	3.78419	3.71357	3.97029	23.0516	0.282296	0.017053	0.417294	0.0153208	2.19722	0.333333	0.3368	C	0.0223803	0.00484047	0.0136104	-0.081404	1	0	湖南	2001	16	0.0114883
000521	521	1	2010	0	0	1.09861	4.5326	2.83321	4.34381	4.29046	22.6856	0.614091	0.054859	1.38234	0.0525659	2.19722	0.333333	0.2138	C	0	0	0	0.291595	0	0	安徽	1994	17	0
000521	521	1	2011	0	0	1.09861	5.14749	3.61092	4.91265	4.72739	22.7518	0.624569	0.012098	1.22348	-0.0546104	2.19722	0.444444	0.2138	C	0.0384647	0.0376572	0.038061	4.25767	1	1	安徽	1994	18	0
000521	521	1	2012	0	0	1.38629	4.79579	3.63759	4.43082	4.95583	22.7884	0.621935	0.020812	1.20176	0.0532027	2.19722	0.444444	0.2158	C	0.0066719	0.0291618	0.0179168	2.73297	1	1	安徽	1994	19	0
000521	521	1	2013	0	0	2.48491	5.01064	3.7612	4.68213	4.98361	22.8659	0.623602	0.033658	1.28458	0.0632459	2.19722	0.444444	0.2158	C	0	0.00933312	0.00466656	1.08436	1	0	安徽	1994	20	0
000521	521	1	2014	0	0	1.94591	5.35186	3.7612	5.1299	4.83628	22.9215	0.61834	0.031989	1.22808	0.0183664	2.19722	0.333333	0.2158	C	0	0.00648975	0.00324487	1.11065	1	0	安徽	1994	21	0
000521	521	1	2015	0	0	2.30259	5.64897	4.41884	5.30827	5.40268	22.9278	0.622796	0.002348	1.1525	0.0233248	2.19722	0.333333	0.2158	C	0.0286802	0.0344635	0.0315719	1.29404	1	1	安徽	1994	22	0
000521	521	1	2016	0	0	2.70805	6.1181	5.20401	5.60947	5.42054	23.2496	0.586964	0.02025	1.15215	0.0787836	2.19722	0.333333	0.2247	C	0	0.0187692	0.0093846	-0.436865	1	0	安徽	1994	23	0
000521	521	1	2017	0	0	2.83321	6.72383	5.98394	6.07764	5.6058	23.4934	0.676899	0.002536	1.18005	-0.034552	2.19722	0.333333	0.2247	C	0.015142	0.039034	0.027088	1.44842	1	1	安徽	1994	24	0
000521	521	1	2018	0	0	2.56495	6.9344	6.32077	6.15698	6.19644	23.4681	0.66999	0.002213	1.10967	-0.0141732	2.19722	0.333333	0.2358	C	0.00637982	0.0354	0.0208899	1.79543	1	1	安徽	1994	25	0
000521	521	1	2019	0	0	2.3979	7.06987	6.53088	6.19644	6.42649	23.3767	0.640058	0.002924	1.1123	0.090479	2.19722	0.333333	0.2379	C	0.00184093	0.0315816	0.0167113	0.378508	1	0	安徽	1994	26	0
000523	523	1	2011	0	0	0.693147	2.48491	1.38629	2.19722	1.79176	21.1407	0.345721	0.014907	1.66998	-0.0580638	1.94591	0.428571	0.3522	C	0.000152343	0.0100914	0.00512188	2.32407	1	1	广东	1999	13	0.00060354
000523	523	1	2012	0	0	1.09861	2.70805	1.60944	2.3979	2.07944	21.3333	0.449016	0.012042	1.91894	-0.0152208	1.94591	0.428571	0.3522	C	0.00292594	0.0195316	0.0112287	3.60331	1	1	广东	1999	14	0.000264617
000523	523	1	2013	0	0	2.70805	1.60944	1.38629	0.693147	2.63906	21.6379	0.58191	0.015129	1.88496	0.0498206	1.94591	0.428571	0.3522	C	0	0.0164781	0.00823906	2.48098	1	1	广东	1999	15	0.00140272
000523	523	1	2014	0	0	2.3979	2.3979	0	2.3979	2.56495	21.8257	0.642641	0.014514	1.96424	-0.0151407	1.94591	0.428571	0.3522	C	0	0.0148563	0.00742813	3.47146	1	1	广东	1999	16	0.000980746
000523	523	1	2015	0	0	1.94591	3.29584	1.60944	3.13549	2.07944	21.9845	0.68796	0.009075	2.31555	-0.0116355	1.94591	0.428571	0.3523	C	0.00537834	0.0193429	0.0123606	3.23646	1	1	广东	1999	17	0.0283789
000523	523	1	2016	0	0	2.63906	3.61092	2.07944	3.4012	3.17805	22.1512	0.571952	0.010128	2.48995	-0.166748	1.94591	0.428571	0.3004	C	0.00109834	0.016784	0.00894115	4.41086	1	1	广东	1999	18	0.0491963
000523	523	1	2017	0	0	2.19722	3.82864	2.19722	3.63759	3.97029	22.2945	0.617673	0.007525	2.49585	-0.0331874	1.94591	0.428571	0.3004	C	0.00304233	0.0261877	0.014615	3.58185	1	1	广东	1999	19	0.0702096
000523	523	1	2018	0	0	2.19722	3.09104	2.56495	2.30259	3.58352	22.6784	0.73211	0.005571	2.01624	-0.0673341	1.94591	0.428571	0.3004	C	0.00317093	0.0397399	0.0214554	4.6349	1	1	广东	1999	20	0.0631443
000523	523	1	2019	0	0	1.94591	3.95124	2.19722	3.78419	3.3322	22.9085	0.785858	0.00751	1.49265	-0.0626162	1.94591	0.428571	0.3104	C	0	0.042994	0.021497	5.02838	1	1	广东	1999	21	0.0508858
000524	524	1	2017	0	0	1.79176	0	0	0	1.09861	22.2135	0.419242	0.047778	1.64912	0.114941	2.19722	0.333333	0.4441	H	0	0	0	-3.14475	0	0	广东	1999	19	0.0377744
000524	524	1	2018	0	0	1.94591	0	0	0	0	22.2457	0.432239	0.048325	1.56915	0.0539023	2.19722	0.333333	0.446	H	0	0	0	-3.03287	0	0	广东	1999	20	0.0488485
000524	524	1	2019	0	0	2.3979	0	0	0	0	22.2854	0.425437	0.06175	1.70489	0.0659128	1.94591	0.428571	0.446	H	0	0	0	-2.21161	0	0	广东	1999	21	0.0605326
000525	525	1	2010	0	0	0.693147	3.43399	2.77259	2.77259	0	22.0302	0.802555	-0.002571	1.02489	-0.0212265	2.19722	0.555556	0.2851	C	0.00937062	0.023646	0.0165083	3.54461	1	1	江苏	2004	7	0
000525	525	1	2011	0	0	0.693147	4.52179	4.52179	0	3.3673	22.7584	0.620172	0.012944	1.0203	0.0143571	2.19722	0.555556	0.4475	C	0	0.0120544	0.00602721	3.50029	1	1	江苏	2004	8	0.000764879
000525	525	1	2015	0	0	1.94591	5.51745	5.47227	2.48491	4.40672	22.836	0.518339	0.0139	0.479383	0.0297113	2.19722	0.333333	0.4475	C	0.0218623	0.0144519	0.0181571	1.04914	1	0	江苏	2004	12	0
000525	525	1	2019	0	0	1.09861	4.39445	3.7612	3.66356	3.91202	23.3452	0.670422	-0.024789	0.339584	0.106411	2.19722	0.333333	0.4584	C	0.0723086	0.075298	0.0738033	2.02537	1	1	江苏	2004	16	0.020094
000526	526	1	2018	0	0	1.60944	0	0	0	0	22.0185	0.912187	0.002836	0.799437	0.0668113	2.07944	0.375	0.1559	P	0	0.0267509	0.0133754	2.67444	1	1	福建	2000	19	0.0276263
000526	526	1	2019	0	0	2.07944	0	0	0	0	22.0032	0.90769	0.003398	0.825562	0.0691559	2.19722	0.333333	0.1559	P	0	0.0101384	0.00506918	3.01164	1	1	福建	2000	20	0.0242098
000528	528	1	2014	1	0.1	0.693147	4.93447	4.40672	4.06044	4.64439	23.7583	0.561288	0.008907	0.474671	0.0266535	2.19722	0.333333	0.3498	C	0.0159498	0.0276409	0.0217953	1.55297	1	1	广西	2005	10	0.0274812
000528	528	1	2015	1	0.1	0.693147	5.23644	4.51086	4.58497	4.77068	23.738	0.563075	0.001008	0.323205	0.00713261	2.3979	0.363636	0.3498	C	0.0142789	0.0290383	0.0216586	1.30637	1	1	广西	2005	11	0.0276794
000528	528	1	2017	1	0.1	0.693147	5.46383	4.61512	4.91265	5.07517	23.7986	0.579048	0.015257	0.533316	0.0439838	2.3979	0.363636	0.3498	C	0	0.0133363	0.00666817	1.49713	1	1	广西	2005	13	1
000528	528	1	2018	1	0.222222	1.09861	5.33754	4.36945	4.86753	5.06259	23.9895	0.614775	0.034247	0.736484	0.0241831	2.3979	0.363636	0.3498	C	0	0	0	1.86279	0	1	广西	2005	14	1
000528	528	1	2019	1	0.222222	1.09861	5.09987	4.06044	4.67283	5.23644	24.1198	0.637307	0.0383	0.684008	0.0622062	2.3979	0.363636	0.3467	C	0	0	0	1.35786	0	1	广西	2005	15	0.0671697
000528	528	1	2020	1	0.111111	1.38629	4.94876	4.11087	4.39445	5.57595	24.2499	0.649732	0.042131	0.720272	0.0590355	2.3979	0.363636	0.3467	C	0	0	0	1.52568	0	1	广西	2005	16	0
000529	529	1	2012	0	0	2.07944	1.60944	0	1.60944	0	20.9102	0.298454	0.053373	1.3571	0.0460994	2.19722	0.333333	0.5119	C	0.0241543	0	0.0120771	3.54258	1	1	广东	1999	14	0.000713459
000529	529	1	2013	0	0	1.09861	0	0	0	1.60944	20.9891	0.293831	0.063961	1.47071	0.026629	2.19722	0.333333	0.5126	C	0	0	0	1.41651	0	1	广东	1999	15	0.00106485
000529	529	1	2014	0	0	1.09861	0	0	0	0	21.1105	0.270361	0.110527	1.35099	0.100622	2.07944	0.375	0.5126	C	0	0	0	-0.949299	0	0	广东	1999	16	0
000529	529	1	2015	0	0	2.48491	0	0	0	0	21.0955	0.208073	0.050888	1.31817	0.0367839	2.19722	0.333333	0.5126	C	0.0408644	0	0.0204322	-0.608815	1	0	广东	1999	17	0.0173411
000529	529	1	2016	0	0	3.91202	0	0	0	0	21.1858	0.214726	0.07053	1.35505	0.117378	2.19722	0.333333	0.515	C	0	0	0	-0.43155	0	0	广东	1999	18	0.019094
000529	529	1	2017	0	0	2.70805	0	0	0	0	21.4377	0.291799	0.085863	1.27007	0.142214	2.07944	0.375	0.515	C	0	0	0	-4.5241	0	0	广东	1999	19	0.0162683
000529	529	1	2018	0	0	2.56495	1.38629	0.693147	1.09861	0	21.4692	0.256164	0.092194	1.20379	0.0603483	2.07944	0.375	0.515	C	0	0	0	-3.15103	0	0	广东	1999	20	0.0284216
000529	529	1	2019	0	0	2.63906	0	0	0	1.09861	21.6662	0.301763	0.122533	1.29144	0.0580503	2.07944	0.375	0.515	C	0	0	0	-3.27658	0	0	广东	1999	21	0.0559923
000530	530	1	2014	0	0	1.09861	4.21951	2.70805	3.98898	4.06044	21.8397	0.324261	0.038038	0.473556	0.00933085	2.19722	0.333333	0.2196	C	0.00992516	0	0.00496258	0.259789	1	0	辽宁	1999	16	0
000530	530	1	2015	0	0	0.693147	4.83628	2.70805	4.7185	4.33073	22.13	0.335244	0.036773	0.450511	-0.0123866	2.19722	0.333333	0.2134	C	0.00523506	0	0.00261753	1.23745	1	1	辽宁	1999	17	0
000530	530	1	2016	0	0	0.693147	4.97673	3.29584	4.77912	4.78749	22.3294	0.334328	0.040134	0.392565	-0.00154636	2.19722	0.333333	0.1996	C	0	0	0	0.649321	0	0	辽宁	1999	18	0
000530	530	1	2017	0	0	1.38629	4.66344	2.77259	4.51086	4.77912	22.4495	0.378105	0.038179	0.388166	-0.0368754	2.19722	0.333333	0.1996	C	0.00144821	0	0.000724107	2.24864	1	1	辽宁	1999	19	0
000530	530	1	2018	0	0	1.38629	5.0876	3.17805	4.93447	4.43082	22.4404	0.378905	0.020025	0.351463	-0.0214892	2.19722	0.333333	0.1998	C	0.0187333	0.00598366	0.0123585	2.26231	1	1	辽宁	1999	20	0
000530	530	1	2019	0	0	2.07944	4.99043	2.94444	4.85981	5.05625	22.4326	0.374875	0.015527	0.330248	0.00229754	2.19722	0.333333	0.2027	C	0.0119913	0.0131552	0.0125732	1.97161	1	1	辽宁	1999	21	0
000531	531	1	2012	0	0	0.693147	0	0	0	0	22.7897	0.6875	0.040951	0.436962	0.21369	2.3979	0.363636	0.2612	D	0	0	0	1.00562	0	0	广东	1999	14	0.00836453
000531	531	1	2013	0	0	1.09861	0	0	0	0	22.8501	0.67673	0.045781	0.402924	0.166787	2.3979	0.363636	0.2612	D	0	0	0	0.551655	0	0	广东	1999	15	0.0113524
000531	531	1	2014	0	0	0.693147	0	0	0	0	22.7373	0.535875	0.099874	0.553422	0.0660984	2.3979	0.363636	0.2612	D	0	0	0	0.907758	0	0	广东	1999	16	0
000531	531	1	2015	0	0	0.693147	0	0	0	0	22.8482	0.52846	0.061811	0.280601	0.0309286	2.3979	0.363636	0.2612	D	0.0148499	0	0.00742496	1.0367	1	0	广东	1999	17	0.0314262
000531	531	1	2016	0	0	0.693147	0	0	0	0	22.941	0.533676	0.066904	0.300178	0.0919336	2.3979	0.363636	0.2612	D	0.000846967	0	0.000423484	1.33041	1	1	广东	1999	18	0.0347258
000531	531	1	2017	0	0	0.693147	1.38629	0	1.38629	0	22.9423	0.541766	0.022017	0.322586	0.054469	2.30259	0.4	0.2612	D	0.0452258	0.0155924	0.0304091	1.74112	1	1	广东	1999	19	0.0377493
000531	531	1	2018	0	0	0.693147	2.07944	0	2.07944	1.38629	23.0558	0.588476	0.010507	0.319848	0.041046	2.30259	0.333333	0.2612	D	0.0296003	0.0199552	0.0247778	0.516026	1	0	广东	1999	20	0.0348736
000531	531	1	2019	0	0	0.693147	3.71357	3.04452	3.04452	2.94444	23.1767	0.602805	0.039115	0.290962	0.0651354	2.30259	0.4	0.2612	D	0	0	0	0.647738	0	0	广东	1999	21	0.0312123
000532	532	1	2013	0	0	0.693147	2.63906	1.38629	2.3979	2.83321	20.8039	0.187312	0.072969	0.21334	0.0338104	2.3979	0.363636	0.1491	S	0	0	0	2.30462	0	1	广东	1999	15	0.0088845
000532	532	1	2014	0	0	1.09861	2.07944	1.09861	1.79176	2.63906	20.8213	0.213197	0.042062	0.157953	0.0256778	2.30259	0.4	0.15	S	0.0213339	0	0.010667	1.29431	1	1	广东	1999	16	0.00547065
000532	532	1	2015	0	0	1.79176	2.83321	2.07944	2.30259	2.19722	20.9252	0.36587	0.046762	0.182456	0.0151048	2.3979	0.363636	0.1479	S	0.00383356	0	0.00191678	2.77103	1	1	广东	1999	17	0.00314654
000532	532	1	2016	0	0	1.60944	3.73767	2.94444	3.17805	1.79176	21.3944	0.582156	0.034043	0.194979	0.0459579	2.3979	0.363636	0.1449	S	0.0142524	0	0.00712621	1.99028	1	1	广东	1999	18	0.0043095
000532	532	1	2017	0	0	1.79176	4.41884	3.29584	4.04305	3.49651	21.572	0.628915	0.030171	0.223218	0.054004	2.3979	0.363636	0.1449	S	0.00957297	0	0.00478649	2.9577	1	1	广东	1999	19	0.00583482
000532	532	1	2018	0	0	1.09861	4.36945	3.2581	3.98898	3.95124	21.6715	0.6367	0.026279	0.215724	0.0394961	2.3979	0.363636	0.1449	S	0.00772119	0	0.00386059	3.3337	1	1	广东	1999	20	0.00465086
000532	532	1	2019	0	0	1.38629	3.49651	2.63906	2.99573	4.21951	21.6513	0.599001	0.031013	0.169294	0.0594266	2.3979	0.363636	0.1449	S	0	0	0	3.15398	0	1	广东	1999	21	0.00616328
000533	533	1	2011	0	0	0.693147	3.95124	2.3979	3.73767	2.83321	21.5167	0.537735	0.030462	0.875369	-0.0256959	2.3979	0.363636	0.2485	C	0.025509	0.0192932	0.0224011	5.34175	1	1	广东	1999	13	1
000533	533	1	2012	0	0	1.09861	3.98898	2.30259	3.80666	4.14313	21.6058	0.546238	0.032678	0.853052	0.00895742	2.3979	0.363636	0.2485	C	0.00798761	0.0172958	0.0126417	3.82083	1	1	广东	1999	14	0.159538
000533	533	1	2013	0	0	1.38629	4.35671	2.77259	4.14313	4.11087	22.0667	0.497427	0.05873	0.739565	0.0115714	2.3979	0.363636	0.2497	C	0	0	0	0.582889	0	0	广东	1999	15	0.0168981
000533	533	1	2014	0	0	1.09861	4.78749	3.2581	4.55388	4.51086	22.0859	0.483665	0.041393	1.00702	-0.00470436	2.3979	0.363636	0.2497	C	0.00819422	0	0.00409711	1.33041	1	1	广东	1999	16	0
000533	533	1	2015	0	0	1.38629	3.3322	1.94591	3.09104	3.21888	22.1501	0.49158	0.042598	1.02342	0.120728	2.3979	0.363636	0.2497	C	0.00207269	0	0.00103634	0.847324	1	0	广东	1999	17	0
000533	533	1	2016	0	0	0.693147	2.48491	2.07944	1.60944	1.60944	21.9046	0.367516	0.070526	1.16875	0.0802869	2.3979	0.363636	0.1737	C	0	0	0	1.62302	0	1	广东	1999	18	0
000533	533	1	2017	0	0	1.09861	2.07944	1.09861	1.79176	1.60944	22.1971	0.500873	0.017477	2.16846	-0.0331572	2.07944	0.375	0.1737	C	0.0422094	0.024093	0.0331512	3.86178	1	1	广东	1999	19	0.00163449
000533	533	1	2018	0	0	0.693147	2.48491	1.38629	2.19722	2.30259	21.6357	0.622565	-0.357925	2.63923	-0.0156619	2.19722	0.333333	0.1737	C	0.392286	0.395538	0.393912	4.17066	1	1	广东	1999	20	0.00602953
000533	533	1	2019	0	0	0.693147	3.09104	1.94591	2.77259	2.19722	21.5859	0.630724	-0.004219	0.565361	0.0593356	2.19722	0.333333	0.1737	C	0	0.0387246	0.0193623	2.68462	1	1	广东	1999	21	0.00816711
000533	533	1	2020	0	0	1.09861	2.89037	1.79176	2.56495	3.3673	21.6171	0.610891	0.03552	0.613949	0.015684	2.19722	0.333333	0.1737	C	0	0	0	3.19344	0	1	广东	1999	22	0.00648997
000534	534	1	2014	0	0	1.09861	0.693147	0	0.693147	0.693147	21.973	0.532798	0.010994	0.14025	0.0964338	2.19722	0.333333	0.5617	K	0.032468	0.0176366	0.0250523	1.12149	1	1	广东	1999	16	1
000534	534	1	2015	0	0	0.693147	3.4012	2.70805	2.77259	1.09861	21.914	0.495967	0.011152	0.145103	-0.00249702	1.94591	0.428571	0.524	K	0.0128292	0.0127304	0.0127798	1.33041	1	1	广东	1999	17	1
000536	536	1	2015	0	0	1.09861	2.19722	1.60944	1.60944	1.79176	22.9174	0.663016	0.020671	0.559897	0.221599	2.19722	0.555556	0.6363	C	0.0278277	0.0171044	0.0224661	-0.930186	1	0	福建	2000	16	0
000536	536	1	2016	0	0	1.09861	3.3673	3.04452	2.19722	2.63906	23.6647	0.309024	0.027276	0.317807	-0.0091688	2.19722	0.555556	0.2868	C	0.00452607	0.00891098	0.00671852	-3.12848	1	0	福建	2000	17	0.0197721
000536	536	1	2017	0	0	1.09861	5.23644	4.34381	4.7185	2.48491	23.7687	0.389247	0.009933	0.244685	0.0209124	2.30259	0.571429	0.2637	C	0.0191534	0.0261274	0.0226404	-0.734502	1	0	福建	2000	18	0.0528311
000536	536	1	2018	0	0	0.693147	5.68698	4.89035	5.09375	4.97673	23.6724	0.605061	-0.24863	0.225279	-0.0567085	2.07944	0.571429	0.2637	C	0.266224	0.287074	0.276649	2.45353	1	1	福建	2000	19	0.0669435
000536	536	1	2019	0	0	1.09861	6.02828	5.28827	5.3845	5.30827	23.4059	0.661928	-0.153807	0.08745	-0.0360757	2.30259	0.571429	0.2537	C	0.0116667	0.189843	0.100755	3.51551	1	1	福建	2000	20	0.0794101
000537	537	1	2016	0	0	1.09861	0	0	0	0	23.6333	0.821369	0.040788	0.298489	-0.194219	2.19722	0.333333	0.2082	K	0.0274715	0	0.0137357	5.81642	1	1	天津	2001	16
000537	537	1	2017	0	0	1.09861	1.60944	0.693147	1.38629	0	25.1393	0.855773	0.030298	0.286315	0.0969915	2.19722	0.333333	0.7319	K	0.0224366	0	0.0112183	2.80849	1	1	天津	2001	17	0.00273348
000537	537	1	2018	0	0	1.09861	0	0	0	1.38629	25.0534	0.859335	0.031506	0.340657	0.0785281	2.19722	0.333333	0.7319	K	0.00680864	0	0.00340432	3.61141	1	1	天津	2001	18	0.00179499
000537	537	1	2019	0	0	1.94591	0	0	0	0	24.9705	0.80533	0.043081	0.315169	-0.0255759	2.19722	0.333333	0.7211	K	0	0	0	4.39676	0	1	天津	2001	19	0.00443242
000538	538	1	2010	0	0	2.70805	3.3322	1.38629	3.21888	3.52636	22.7558	0.421651	0.135843	1.47751	0.0566069	2.3979	0.363636	0.4152	C	0	0	0	1.95002	0	1	云南	2001	10	0.00515135
000538	538	1	2011	0	0	2.77259	2.19722	0.693147	2.07944	2.83321	22.9305	0.38892	0.144811	1.35283	-0.0492566	2.3979	0.363636	0.4152	C	0	0	0	6.54743	0	1	云南	2001	11	0.00180307
000538	538	1	2012	0	0	2.70805	3.43399	1.94591	3.21888	2.3979	23.0901	0.341024	0.160215	1.38567	0.0745453	2.3979	0.363636	0.4152	C	0	0	0	4.47533	0	1	云南	2001	12	0.00117253
000538	538	1	2013	0	0	2.63906	3.95124	2.99573	3.49651	3.93183	23.279	0.299057	0.196027	1.33542	0.0265231	2.3979	0.363636	0.4152	C	0	0	0	2.66721	0	1	云南	2001	13	0.000637769
000538	538	1	2014	0	0	2.94444	2.70805	2.07944	2.07944	2.99573	23.517	0.308801	0.170919	1.28767	0.0971073	2.3979	0.363636	0.4152	C	0.00726776	0	0.00363388	-0.548715	1	0	云南	2001	14	0
000538	538	1	2015	0	0	2.70805	3.7612	2.83321	3.29584	3.13549	23.6829	0.298748	0.154668	1.16401	0.112981	2.30259	0.333333	0.4152	C	0.0191581	0	0.00957905	-2.38277	1	0	云南	2001	15	0.000654119
000538	538	1	2016	0	0	2.70805	4.00733	3.21888	3.43399	3.13549	23.9255	0.355604	0.133594	1.02151	0.121398	2.3979	0.363636	0.4152	C	0.0287372	0	0.0143686	-1.27071	1	0	云南	2001	16	0.00033433
000538	538	1	2017	0	0	3.09104	3.73767	3.3322	2.70805	3.13549	24.0448	0.345081	0.119816	0.930006	0.0417178	2.3979	0.363636	0.4152	C	0.0252729	0	0.0126364	-0.390653	1	0	云南	2001	17	0.0158026
000538	538	1	2018	0	0	2.89037	3.3673	3.13549	1.94591	3.13549	24.137	0.344171	0.113283	0.919702	0.0865706	2.3979	0.363636	0.4152	C	0.0166422	0	0.00832108	-1.56816	1	0	云南	2001	18	0.0246411
000538	538	1	2019	0	0	2.99573	4.51086	2.83321	4.31749	3.61092	24.6284	0.232755	0.080556	0.572641	0.0423848	2.30259	0.307692	0.2514	C	0.0393839	0	0.0196919	-3.04106	1	0	云南	2001	19	0.0208324
000539	539	1	2012	0	0	0.693147	3.29584	2.70805	2.56495	2.48491	24.9085	0.665573	0.041263	0.451743	0.119494	2.70805	0.333333	0.6739	D	0	0	0	3.16986	0	1	广东	1999	14	0.0105473
000539	539	1	2013	0	0	0.693147	1.38629	1.09861	0.693147	2.3979	24.9416	0.623187	0.065006	0.461444	0.142963	2.70805	0.333333	0.6739	D	0	0	0	1.063	0	0	广东	1999	15	0.0148827
000539	539	1	2014	0	0	0.693147	3.17805	1.79176	2.94444	2.56495	24.9586	0.597825	0.063192	0.424027	0.121485	2.70805	0.333333	0.67392	D	0	0	0	0.959253	0	0	广东	1999	16	0.0165235
000539	539	1	2017	0	0	0.693147	4.12713	3.04452	3.73767	3.61092	24.986	0.581694	0.01606	0.376101	0.0517697	2.70805	0.333333	0.6739	D	0.0198799	0.0215494	0.0207146	2.23673	1	1	广东	1999	19	0.017916
000539	539	1	2019	0	0	0.693147	4.18965	3.13549	3.78419	3.82864	25.047	0.546989	0.02429	0.394621	0.109613	2.63906	0.333333	0.6739	D	0	0.0032474	0.0016237	1.18935	1	1	广东	1999	21	0.0212742
000540	540	1	2013	0	0	0.693147	0	0	0	0	24.3192	0.899756	0.034699	0.243027	-0.00445183	2.48491	0.333333	0.4125	K	0	0	0	3.54268	0	1	贵州	2003	11	0.0280565
000540	540	1	2014	0	0	3.49651	0	0	0	0	24.4936	0.82405	0.040135	0.285324	0.0368471	2.48491	0.333333	0.3963	K	0	0	0	2.59535	0	1	贵州	2003	12	0
000540	540	1	2015	0	0	3.80666	0	0	0	1.60944	24.7378	0.766098	0.052924	0.311475	-0.00175719	2.48491	0.333333	0.4178	K	0	0	0	1.94094	0	1	贵州	2003	13	0
000540	540	1	2016	0	0	3.58352	0.693147	0	0.693147	0	24.9882	0.781105	0.046663	0.307532	0.00626498	2.48491	0.333333	0.4487	K	6.57737e-05	0	3.28869e-05	1.33041	1	1	贵州	2003	14	0.0593813
000540	540	1	2017	0	0	2.77259	0	0	0	0.693147	25.4101	0.824242	0.023863	0.17581	-0.029503	2.48491	0.333333	0.4489	K	0.0228263	0	0.0114132	1.33041	1	1	贵州	2003	15	0.201558
000540	540	1	2018	0	0	3.3322	2.83321	0	2.83321	0	25.3478	0.806701	0.013764	0.134303	-0.00434904	2.48491	0.333333	0.4515	K	0.0192295	0.00979604	0.0145128	1.33041	1	1	贵州	2003	16	0.139084
000540	540	1	2019	0	0	3.3673	1.60944	0	1.60944	2.83321	25.5094	0.826794	0.01038	0.113421	0.0884594	2.3979	0.363636	0.4617	K	0.0110758	0.0135208	0.0122983	2.15287	1	1	贵州	2003	17	0.148671
000541	541	1	2014	0	0	0.693147	3.98898	2.56495	3.73767	3.2581	22.0415	0.171864	0.075006	0.863131	0.0817937	2.19722	0.333333	0.1347	C	0.0130771	0	0.00653857	-3.52346	1	0	广东	1999	16	0.00670594
000541	541	1	2017	0	0	1.38629	4.75359	2.70805	4.62497	4.51086	22.4595	0.15437	0.126668	0.645413	0.0380247	2.19722	0.333333	0.1347	C	0	0	0	-0.987167	0	0	广东	1999	19	0.00819145
000541	541	1	2018	0	0	1.38629	5.01728	2.63906	4.92725	4.63473	22.4439	0.223124	0.067321	0.675064	0.110589	2.19722	0.333333	0.1347	C	0.05696	0	0.02848	-1.21386	1	0	广东	1999	20	0.00513914
000541	541	1	2019	0	0	2.19722	5.36129	2.63906	5.29832	5.20401	22.5438	0.205303	0.051593	0.567453	0.0822783	2.19722	0.333333	0.1347	C	0.038512	0	0.019256	-3.14859	1	0	广东	1999	21	0.00461168
000543	543	1	2011	0	0	0.693147	0	0	0	0	23.4158	0.667547	-0.006612	0.374967	0.0129585	2.19722	0.333333	0.5454	D	0.0191358	0.0331401	0.0261379	4.68197	1	1	安徽	1994	18	0
000544	544	1	2017	0	0	0.693147	3.58352	1.94591	3.4012	2.3979	22.6344	0.175362	0.049892	0.150615	0.0524756	1.94591	0.428571	0.6873	D	0	0	0	-1.12236	0	0	河南	1992	26	0
000544	544	1	2018	0	0	1.60944	4.46591	1.79176	4.40672	3.7612	22.9301	0.330266	0.052431	0.12961	0.0309283	2.19722	0.444444	0.6873	D	0	0	0	-0.722547	0	0	河南	1992	27	0.00087066
000544	544	1	2019	0	0	0.693147	4.83628	2.3979	4.75359	4.44265	23.1105	0.40869	0.047875	0.174229	0.0707962	2.19722	0.444444	0.6873	D	0.00323434	0	0.00161717	-0.372323	1	0	河南	1992	28	0.00158647
000545	545	1	2013	0	0	0.693147	2.56495	0	2.56495	0.693147	20.8832	0.357445	0.081052	0.719065	0.140574	1.60944	0.4	0.4616	C	0	0	0	0.377839	0	0	吉林	2001	13	0.00012265
000545	545	1	2015	0	0	0.693147	1.09861	1.09861	0	0	21.6494	0.300855	0.056552	0.306023	0.0266839	1.60944	0.4	0.373	C	0	0	0	0.493326	0	0	吉林	2001	15	6.02353e-05
000547	547	1	2011	0	0	0.693147	2.70805	2.30259	1.79176	2.56495	21.5027	0.244076	0.066161	0.201623	0.0268392	1.94591	0.428571	0.2454	C	0	0	0	0.151003	0	0	福建	2000	12	0.00742295
000547	547	1	2012	0	0	0.693147	3.3673	3.13549	1.94591	2.83321	21.673	0.318555	0.061552	0.177768	0.0027577	1.94591	0.428571	0.2215	C	0	0	0	0.839236	0	0	福建	2000	13	0
000547	547	1	2013	0	0	0.693147	3.61092	2.56495	3.21888	2.3979	21.7661	0.373312	0.057751	0.197757	-0.0396902	1.94591	0.428571	0.2164	C	0.000808392	0	0.000404196	0.839178	1	0	福建	2000	14	0.0708345
000547	547	1	2015	0	0	1.09861	4.60517	3.68888	4.11087	3.29584	22.638	0.189144	0.058774	0.305264	0.0252633	2.19722	0.333333	0.0879	C	0.00797615	0	0.00398807	-11.3445	1	0	福建	2000	16	0.020044
000547	547	1	2016	0	0	1.09861	4.55388	3.91202	3.82864	4.41884	22.6614	0.223353	0.040394	0.295056	0.0254215	2.19722	0.333333	0.0838	C	0.0215705	0	0.0107852	1.33041	1	1	福建	2000	17	0.01825
000547	547	1	2017	0	0	1.94591	5.23644	4.90527	3.98898	4.61512	22.7803	0.257714	0.043257	0.337332	0.0247648	2.19722	0.333333	0.0877	C	0.00576518	0	0.00288259	1.33041	1	1	福建	2000	18	0.0297438
000547	547	1	2018	0	0	2.3979	5.3799	4.99043	4.26268	4.51086	22.9563	0.22516	0.059203	0.409995	0.020016	2.19722	0.333333	0.0857	C	0	0	0	0.188945	0	0	福建	2000	19	0.117082
000547	547	1	2019	0	0	2.99573	5.55296	5.18739	4.38203	5.02388	23.1084	0.24599	0.07158	0.400151	0.00357203	2.19722	0.333333	0.09	C	0	0	0	0.578133	0	0	福建	2000	20	0.136478
000548	548	1	2018	0	0	1.79176	0	0	0	0	21.4804	0.231998	0.014633	0.141766	0.0305143	1.94591	0.428571	0.3231	G	0.0248153	0.0245995	0.0247074	0.037969	1	0	湖南	2001	18	0
000550	550	1	2017	0	0	1.79176	5.76205	4.47734	5.44242	5.15906	23.996	0.52348	0.027161	1.2322	0.0255769	2.19722	0.333333	0.4103	C	0.0531568	0.0146964	0.0339266	-0.466732	1	0	江西	2003	15	0.0592071
000550	550	1	2018	0	0	2.07944	6.04263	4.80402	5.70378	5.64191	23.8759	0.556152	0.00369	1.13496	-0.00434212	2.30259	0.333333	0.4103	C	0.0447337	0.0427457	0.0437397	1.28274	1	1	江西	2003	16	0.0753265
000550	550	1	2019	0	0	2.19722	6.05209	5.02388	5.61313	5.66643	23.9137	0.568016	0.006198	1.22334	0.112635	2.30259	0.307692	0.4103	C	0.0153855	0.0353029	0.0253442	-0.525788	1	0	江西	2003	17	0.0711749
000550	550	1	2020	0	0	1.60944	5.90536	5.54908	4.70953	5.95324	24.0621	0.610204	0.020986	1.26118	0.131216	2.19722	0.333333	0.4103	C	0	0.0118114	0.00590568	-4.60429	1	0	江西	2003	18	0.0817924
000551	551	1	2011	0	0	1.09861	3.97029	2.99573	3.52636	3.78419	21.875	0.478884	0.02757	0.809232	0.0242258	2.3979	0.363636	0.341	S	0.0229974	0.00246269	0.01273	2.70866	1	1	江苏	2004	8	0.0010108
000551	551	1	2012	0	0	1.60944	3.89182	3.13549	3.29584	3.61092	21.8964	0.488602	0.012296	0.630296	0.0351291	2.48491	0.333333	0.341	S	0.0244729	0.0180807	0.0212768	3.30894	1	1	江苏	2004	9	0.00074189
000551	551	1	2013	0	0	0.693147	3.46574	2.48491	3.04452	3.7612	21.9541	0.497835	0.027968	0.671176	0.06112	2.3979	0.363636	0.341	S	0	0	0	1.86317	0	1	江苏	2004	10	0.0092135
000551	551	1	2014	0	0	1.79176	4.06044	3.17805	3.55535	3.89182	21.9117	0.463045	0.023429	0.677988	0.0274965	2.3979	0.363636	0.341	S	0.00218587	0.00401635	0.00310111	1.34458	1	1	江苏	2004	11	0
000551	551	1	2016	0	0	1.60944	4.55388	3.63759	4.06044	3.82864	22.1123	0.486747	0.029245	0.622748	0.0500134	2.3979	0.363636	0.3433	S	0	0	0	1.04191	0	0	江苏	2004	13	0
000551	551	1	2017	0	0	0.693147	4.17439	3.09104	3.78419	4.00733	22.1625	0.49669	0.032811	0.629634	0.0411584	2.3979	0.363636	0.3433	S	0	0	0	1.15956	0	1	江苏	2004	14	0
000551	551	1	2018	0	0	1.09861	4.43082	3.3673	4.02535	3.8712	22.2003	0.508004	0.036295	0.69411	0.0571308	2.3979	0.363636	0.3577	S	0	0	0	1.07057	0	0	江苏	2004	15	0
000551	551	1	2019	0	0	1.09861	4.8828	3.89182	4.43082	4.12713	22.2577	0.483675	0.043574	0.717917	0.0609259	2.3979	0.363636	0.3577	S	0	0	0	0.993668	0	0	江苏	2004	16	0
000552	552	1	2019	0	0	0.693147	0.693147	0	0.693147	0	23.1112	0.285366	0.049736	0.383942	0.0425161	2.63906	0.333333	0.4642	B	0.00382343	0	0.00191171	-0.868499	1	0	甘肃	2003	17	0.00326888
000554	554	1	2016	0	0	0.693147	0	0	0	0	20.8058	0.154088	0.004331	2.48995	0.0636147	2.19722	0.333333	0.2457	F	0.00163131	0.0240634	0.0128474	1.76457	1	1	山东	2005	12	0
000555	555	1	2014	0	0	3.09104	2.30259	2.30259	0	0	22.5801	0.537506	0.046176	1.05483	0.0785733	2.19722	0.333333	0.4312	I	0	0.0154723	0.00773614	0.508024	1	0	广东	1999	16	0
000555	555	1	2015	0	0	3.73767	2.70805	2.30259	1.79176	1.79176	22.7209	0.552271	0.054009	0.974642	0.0106335	2.30259	0.4	0.4244	I	0	0.00498831	0.00249416	1.04456	1	0	广东	1999	17	0.966615
000555	555	1	2016	0	0	3.95124	2.89037	2.70805	1.38629	2.63906	22.9744	0.507574	0.030246	0.950132	0.0594018	2.19722	0.444444	0.4043	I	0.00188786	0.0277125	0.0148002	0.792873	1	0	广东	1999	18	0.770094
000555	555	1	2017	0	0	4.09434	3.4012	3.3673	0.693147	2.70805	23.0954	0.537705	0.03147	0.809877	0.0320569	2.19722	0.444444	0.4043	I	0	0.0248301	0.0124151	1.94618	1	1	广东	1999	19	0.757291
000555	555	1	2018	0	0	4.43082	4.09434	4.07754	0.693147	2.07944	23.0932	0.530334	0.004414	0.847712	0.0221804	2.07944	0.5	0.4043	I	0.0268685	0.0459892	0.0364289	2.43218	1	1	广东	1999	20	0.785344
000555	555	1	2019	0	0	4.69135	3.82864	3.78419	1.09861	2.63906	23.0987	0.505153	0.035573	0.945935	0.0269599	2.30259	0.4	0.4014	I	0	0.0066971	0.00334855	2.07675	1	1	广东	1999	21	0.699957
000557	557	1	2017	0	0	0.693147	0	0	0	0	22.3415	0.202265	0.017237	0.130709	0.0598657	2.19722	0.333333	0.2947	G	0.00469826	0.0188146	0.0117564	1.33041	1	1	宁夏	2003	15	0.00221613
000557	557	1	2018	0	0	0.693147	0	0	0	0	22.4765	0.146288	0.027245	0.140688	0.040949	2.07944	0.375	0.2947	G	0	0.0119875	0.00599373	0.506531	1	0	宁夏	2003	16	0.00119187
000557	557	1	2019	0	0	0.693147	0	0	0	0	22.3876	0.0589532	0.008103	0.144706	0.0327619	2.19722	0.333333	0.2947	G	0.0158905	0.0304314	0.023161	-0.143134	1	0	宁夏	2003	17	0.00033864
000558	558	1	2015	0	0	1.38629	0.693147	0	0.693147	0	21.7638	0.521308	-0.0938	0.673383	-0.0171292	1.94591	0.428571	0.477	K	0.112858	0.117682	0.11527	4.42601	1	1	浙江	2001	15	1
000558	558	1	2016	0	0	1.79176	0	0	0	0.693147	21.6574	0.45875	0.020454	1.41388	0.114549	2.19722	0.333333	0.477	K	0	0	0	1.33041	0	1	浙江	2001	16	1
000558	558	1	2017	0	0	1.38629	0	0	0	0	21.6602	0.457423	0.017642	0.51962	-0.0428737	2.19722	0.333333	0.477	K	0	0.00327811	0.00163905	4.32502	1	1	浙江	2001	17	0.0185648
000558	558	1	2019	0	0	1.60944	0	0	0	0	21.607	0.468859	0.009455	0.06536	-0.0364407	2.19722	0.333333	0.299	K	0	0.0144458	0.00722291	3.47178	1	1	浙江	2001	19	0.00238289
000559	559	1	2017	0	0	0.693147	4.51086	3.21888	4.20469	4.51086	23.1682	0.532298	0.080144	0.967952	0.103282	2.07944	0.375	0.565	C	0	0	0	1.03238	0	0	浙江	2001	17	0.206598
000559	559	1	2018	0	0	1.94591	3.95124	3.04452	3.46574	3.4012	23.2122	0.546613	0.063492	0.963797	0.0101474	2.19722	0.333333	0.5651	C	0.0129203	0	0.00646013	1.53919	1	1	浙江	2001	18	0.291773
000559	559	1	2019	0	0	1.60944	3.8712	2.94444	3.4012	3.52636	23.2105	0.54705	0.045345	0.878955	0.106122	2.19722	0.333333	0.5651	C	0.0233151	0	0.0116576	1.13648	1	1	浙江	2001	19	0
000560	560	1	2012	0	0	0.693147	0	0	0	0	22.0974	0.716999	0.039076	0.681626	-0.0550549	1.79176	0.5	0.2543	F	0	0.00215861	0.0010793	5.46244	1	1	云南	2001	12	0.190737
000560	560	1	2013	0	0	1.94591	0	0	0	0	22.295	0.745479	0.021414	0.408634	-0.00619575	1.94591	0.428571	0.244	F	0.00949527	0.0151444	0.0123199	3.63353	1	1	云南	2001	13	0.105303
000560	560	1	2014	0	0	2.48491	0	0	0	0	22.2235	0.716329	0.01924	0.352829	-0.00663234	1.94591	0.428571	0.2463	F	0.00597211	0.014617	0.0102945	3.52845	1	1	云南	2001	14	0
000560	560	1	2015	0	0	3.63759	0	0	0	0	22.531	0.382268	0.003823	0.253048	-0.00415862	1.94591	0.428571	0.1934	F	0.0178058	0.0262558	0.0220308	1.61471	1	1	云南	2001	15	0
000560	560	1	2016	0	0	3.3322	0	0	0	0	22.6234	0.431852	0.013719	0.299864	0.0198152	1.94591	0.428571	0.1934	F	0	0.0146754	0.00733771	1.33041	1	1	云南	2001	16	0
000560	560	1	2017	0	0	2.77259	0	0	0	0	23.5642	0.530688	0.006362	0.110713	3.21378e-05	1.94591	0.428571	0.1392	F	0.00624753	0.0221942	0.0142209	1.19732	1	1	云南	2001	17	0
000560	560	1	2018	0	0	2.56495	2.56495	2.48491	0.693147	0.693147	23.6339	0.483221	0.039204	0.602356	0.0438289	1.94591	0.428571	0.1745	K	0	0	0	1.44359	0	1	云南	2001	18	0
000560	560	1	2019	0	0	3.09104	0.693147	0.693147	0	0	23.6933	0.469037	0.045178	0.592251	0.06079	1.94591	0.428571	0.1745	K	0	0	0	0.601374	0	0	云南	2001	19	0
000561	561	1	2011	0	0	0.693147	3.4012	1.94591	3.17805	2.56495	21.0808	0.37062	0.09006	0.697239	0.0357722	2.19722	0.333333	0.4231	C	0.11762	0	0.05881	2.9263	1	1	陕西	1995	17	0.0853281
000561	561	1	2012	0	0	1.79176	3.63759	2.56495	3.2581	3.21888	21.2077	0.428241	0.021082	0.592909	-0.0302061	2.07944	0.375	0.4231	C	0.116026	0.0257779	0.070902	3.91224	1	1	陕西	1995	18	0.0692726
000561	561	1	2013	0	0	0.693147	3.8712	3.17805	3.21888	3.4012	21.234	0.405321	0.018301	0.481123	0.0532838	2.19722	0.333333	0.4231	C	0.0491914	0.0213068	0.0352491	1.89014	1	1	陕西	1995	19	0.0360484
000561	561	1	2018	0	0	0.693147	3.55535	3.13549	2.56495	3.55535	21.7909	0.483476	0.034898	0.43057	0.0302229	2.19722	0.333333	0.4168	C	0.00339807	0.00354595	0.00347201	2.14358	1	1	陕西	1995	24	0.0905513
000561	561	1	2019	0	0	0.693147	4.20469	3.73767	3.2581	3.3673	21.8951	0.496983	0.031682	0.438299	0.0738259	2.19722	0.333333	0.4169	C	0.00457523	0.00435388	0.00446456	1.18259	1	1	陕西	1995	25	0.139548
000564	564	1	2010	0	0	0.693147	0	0	0	0	21.7454	0.710941	0.025269	0.996898	0.0387888	1.94591	0.428571	0.2818	F	0.0118222	0.0105107	0.0111664	0.280065	1	0	陕西	1995	16	0.0273951
000564	564	1	2012	0	0	1.60944	0	0	0	0	22.4789	0.67882	0.01428	0.713857	0.0898023	1.94591	0.428571	0.3929	F	0.00920555	0.0269546	0.0180801	-0.73299	1	0	陕西	1995	18	0.0285329
000564	564	1	2013	0	0	1.60944	0	0	0	0	22.6268	0.746669	0.00974	0.602072	0.0948806	1.94591	0.428571	0.3468	F	0.00822222	0.0268184	0.0175203	0.392441	1	0	陕西	1995	19	0.04095
000564	564	1	2014	0	0	1.38629	0	0	0	0	22.7336	0.765431	0.008573	0.563588	0.0656588	1.94591	0.428571	0.3929	F	0.00445589	0.025284	0.0148699	0.074631	1	0	陕西	1995	20	0.0284678
000564	564	1	2015	0	0	2.48491	0	0	0	0	22.9362	0.74073	-0.03818	1.13521	0.0368748	1.94591	0.428571	0.3971	F	0.0485354	0.0682588	0.0583971	1.0377	1	0	陕西	1995	21	0.00920996
000564	564	1	2016	0	0	3.66356	2.19722	1.94591	1.09861	0	24.5816	0.361606	0.020602	0.370591	0.0941792	1.94591	0.428571	0.1531	F	0	0.00779242	0.00389621	-2.40575	1	0	陕西	1995	22	0.0197701
000564	564	1	2017	0	0	3.80666	0.693147	0.693147	0	1.09861	24.7453	0.43963	0.027969	0.525301	0.025964	1.94591	0.428571	0.1531	F	0	0.000587165	0.000293583	1.33041	1	1	陕西	1995	23	0.0386737
000564	564	1	2018	0	0	3.89182	0	0	0	0.693147	24.7392	0.426423	0.013641	0.290281	0.0717693	1.94591	0.428571	0.1531	F	0.00508234	0.0184851	0.0117837	-0.103073	1	0	陕西	1995	24	0.0389218
000564	564	1	2019	0	0	3.52636	0	0	0	0	24.6832	0.418681	-0.023973	0.106384	0.0084336	1.94591	0.428571	0.1531	F	0.0396469	0.0572042	0.0484256	1.987	1	1	陕西	1995	25	0.0325774
000565	565	1	2015	0	0	0.693147	2.19722	1.79176	1.38629	1.79176	20.7823	0.26697	0.143772	0.644748	0.0149994	2.07944	0.375	0.4055	C	0	0	0	0.599233	0	0	重庆	2005	11	3.97995e-05
000565	565	1	2016	0	0	0.693147	2.77259	2.77259	0	1.38629	21.0104	0.262776	0.186741	1.96978	0.0617062	2.19722	0.333333	0.4055	C	0	0	0	-0.238526	0	0	重庆	2005	12	0
000565	565	1	2017	0	0	0.693147	1.60944	1.60944	0	1.09861	21.175	0.334427	0.055877	2.48581	0.0344283	2.19722	0.333333	0.4055	C	0.0964398	0	0.0482199	0.259776	1	0	重庆	2005	13	0
000566	566	1	2014	0	0	0.693147	3.04452	2.56495	2.19722	2.63906	22.0244	0.529454	0.047755	0.375973	0.00407887	2.19722	0.333333	0.2248	C	0	0.0227642	0.0113821	1.93425	1	1	海南	2001	14	0.00582183
000566	566	1	2015	0	0	2.07944	2.77259	2.30259	1.94591	2.56495	22.3089	0.480438	0.046214	0.384269	0.0290033	2.19722	0.333333	0.2961	C	0	0.0200031	0.0100015	1.10062	1	0	海南	2001	15	0.00446669
000566	566	1	2016	0	0	1.60944	3.09104	2.83321	1.79176	2.48491	22.9858	0.413974	0.021993	0.208283	-0.00184537	2.19722	0.333333	0.3408	C	0.0232006	0.0426568	0.0329287	-2.19055	1	0	海南	2001	16	0.00233521
000566	566	1	2017	0	0	3.09104	3.73767	3.29584	2.77259	2.77259	23.0791	0.518631	0.008058	0.181052	0.0499157	2.19722	0.333333	0.2787	C	0.0232152	0.0608897	0.0420525	1.33041	1	1	海南	2001	17	0.00231788
000566	566	1	2018	0	0	2.3979	4.14313	3.80666	2.94444	3.09104	23.0589	0.533162	0.009798	0.236717	-0.0492391	2.19722	0.333333	0.2499	C	0.0075461	0.056758	0.032152	2.33143	1	1	海南	2001	18	0.00193853
000566	566	1	2019	0	0	1.38629	4.21951	3.21888	3.78419	3.3322	23.1007	0.57032	-0.018438	0.231635	-0.0181646	2.19722	0.333333	0.1691	C	0.0312544	0.0814558	0.0563551	1.78206	1	1	海南	2001	19	0.00207907
000568	568	1	2010	0	0	0.693147	4.51086	3.8712	3.78419	3.91202	22.806	0.306981	0.228139	0.766777	0.168357	2.3979	0.454545	0.2152	C	0	0	0	-3.35278	0	0	四川	2005	6	0.0450053
000568	568	1	2012	0	0	1.09861	4.43082	2.99573	4.17439	4.41884	23.4688	0.372576	0.210868	0.823976	0.233491	2.3979	0.363636	0.2146	C	0	0	0	-3.53996	0	0	四川	2005	8	0.0498385
000568	568	1	2014	0	0	2.99573	2.30259	1.94591	1.38629	2.83321	23.3013	0.256437	0.072094	0.395416	0.0992429	2.30259	0.4	0.2572	C	0.198514	0	0.0992568	-4.3219	1	0	四川	2005	10	0
000568	568	1	2015	0	0	2.48491	3.04452	0	3.04452	1.09861	23.3021	0.213882	0.117691	0.523682	0.0115912	2.30259	0.4	0.2661	C	0.0338084	0	0.0169042	-2.9341	1	0	四川	2005	11	0.0358379
000568	568	1	2016	0	0	2.48491	3.7612	1.38629	3.68888	3.63759	23.3388	0.186441	0.145075	0.617893	0.191976	2.3979	0.363636	0.2811	C	0	0	0	-4.98772	0	0	四川	2005	12	0.0289198
000568	568	1	2017	0	0	2.99573	3.89182	1.94591	3.7612	3.68888	23.7067	0.224905	0.154325	0.616516	0.186953	2.3979	0.363636	0.2602	C	0	0	0	-5.95508	0	0	四川	2005	13	0.0356428
000568	568	1	2018	0	0	3.21888	3.71357	2.07944	3.52636	3.95124	23.8414	0.242457	0.165742	0.616395	0.190132	2.3979	0.363636	0.2602	C	0	0	0	-5.63272	0	0	四川	2005	14	0.0669863
000568	568	1	2019	0	0	3.04452	3.7612	2.30259	3.52636	3.7612	24.0878	0.323833	0.180194	0.613953	0.167414	2.3979	0.363636	0.2602	C	0	0	0	-3.79117	0	0	四川	2005	15	0.0596483
000572	572	1	2015	0	0	1.38629	2.63906	0.693147	2.56495	1.60944	23.5796	0.44184	0.006089	0.72709	0.0406535	2.07944	0.375	0.288	C	0.01996	0.0390252	0.0294926	0.57563	1	0	海南	2001	15	0.0354376
000572	572	1	2016	0	0	1.09861	3.55535	1.60944	3.43399	3.17805	23.6246	0.470243	0.000729	0.780449	0.019474	2.19722	0.333333	0.288	C	0.013344	0.0432289	0.0282864	1.55508	1	1	海南	2001	16	0.0466569
000572	572	1	2017	0	0	1.09861	3.68888	0.693147	3.66356	4.07754	23.4828	0.476495	-0.083272	0.569749	-0.114506	2.19722	0.333333	0.288	C	0.0893386	0.125129	0.107234	3.36616	1	1	海南	2001	17	0.064575
000572	572	1	2018	0	0	1.09861	2.19722	0	2.19722	2.48491	23.162	0.495849	-0.166843	0.370416	0.0426743	2.19722	0.333333	0.288	C	0.119306	0.213279	0.166293	2.45907	1	1	海南	2001	18	0.0889357
000573	573	1	2015	0	0	1.09861	0	0	0	0	21.8823	0.52116	-0.030373	0.095122	0.0405043	1.60944	0.4	0.1652	K	0.0444664	0.0542554	0.0493609	1.98542	1	1	广东	1999	17	0
000573	573	1	2019	0	0	0.693147	1.60944	0	1.60944	0	21.7992	0.40997	0.017334	0.285124	-0.0998317	1.60944	0.4	0.1971	K	0	0.00656682	0.00328341	2.57886	1	1	广东	1999	21	0.00516479
000576	576	1	2013	0	0	0.693147	2.83321	2.19722	2.19722	2.07944	21.1131	0.310645	0.030006	0.376446	-0.0542241	1.94591	0.428571	0.4155	C	0	0	0	2.70297	0	1	广东	1999	15	0.00254731
000576	576	1	2014	0	0	0.693147	3.43399	2.77259	2.77259	2.19722	21.0991	0.294006	0.006823	0.324649	-0.024849	1.94591	0.428571	0.4155	C	0	0.00854143	0.00427071	2.78203	1	1	广东	1999	16	0
000576	576	1	2015	0	0	0.693147	2.99573	2.56495	2.07944	2.77259	21.3952	0.384404	0.10386	0.233217	-0.0350994	1.94591	0.428571	0.4155	C	0	0	0	0.980441	0	0	广东	1999	17	0.0233881
000576	576	1	2016	0	0	0.693147	0.693147	0.693147	0	2.30259	21.1785	0.170435	0.057937	0.267753	0.000800841	1.94591	0.428571	0.4155	C	0.00645136	0	0.00322568	2.19727	1	1	广东	1999	18	0.0255583
000576	576	1	2017	0	0	0.693147	3.04452	2.56495	2.19722	2.89037	20.9136	0.15271	-0.148615	0.340948	-0.0043788	1.94591	0.428571	0.4155	C	0.264265	0.224125	0.244195	4.74441	1	1	广东	1999	19	0.0234219
000576	576	1	2018	0	0	0.693147	3.49651	2.3979	3.13549	1.79176	21.2334	0.311863	0.074837	0.28463	0.197116	1.94591	0.428571	0.4155	C	0	0	0	-2.07457	0	0	广东	1999	20	0.0169704
000581	581	1	2014	0	0	0.693147	4.58497	3.52636	4.17439	4.48864	23.3966	0.222622	0.115306	0.461091	0.0614207	2.3979	0.363636	0.2	C	0	0	0	-1.22435	0	0	江苏	2004	11	0
000581	581	1	2015	0	0	1.09861	4.96284	4.36945	4.17439	4.04305	23.4772	0.222287	0.102857	0.380333	0.0345162	2.3979	0.363636	0.2022	C	0.00967079	0	0.00483539	-1.51144	1	0	江苏	2004	12	0.0577451
000581	581	1	2018	0	0	1.60944	5.68698	4.77912	5.17615	5.09375	23.7626	0.212524	0.119947	0.424175	0.0418524	2.3979	0.363636	0.2022	C	0.00698137	0	0.00349069	-1.16842	1	0	江苏	2004	15	0.0189513
000581	581	1	2019	0	0	1.79176	6.11147	4.91998	5.75257	5.60212	23.8996	0.270206	0.102685	0.391718	0.0437705	2.3979	0.363636	0.2022	C	0.0200546	0	0.0100273	-2.03464	1	0	江苏	2004	16	0.0634108
000582	582	1	2015	0	0	0.693147	0	0	0	0	23.2374	0.437003	0.035765	0.267695	0.0382965	2.19722	0.333333	0.5409	G	0.029594	0.00413929	0.0168667	0.816305	1	0	广西	2005	11	0.00722164
000582	582	1	2016	0	0	2.56495	0	0	0	0	23.23	0.397495	0.039011	0.243266	0.0898449	2.19722	0.333333	0.5409	G	0.00859162	0	0.00429581	0.538171	1	0	广西	2005	12	0.00747369
000582	582	1	2017	0	0	2.30259	1.79176	1.60944	0.693147	0	23.2758	0.385631	0.046933	0.260906	0.10163	2.19722	0.333333	0.5409	G	0	0	0	0.644626	0	0	广西	2005	13	0.00464545
000582	582	1	2018	0	0	2.3979	0	0	0	0.693147	23.5633	0.389903	0.043353	0.25672	0.106995	2.19722	0.333333	0.4742	G	0.00178586	0	0.00089293	-0.447191	1	0	广西	2005	14	0.003954
000582	582	1	2019	0	0	2.19722	0	0	0	0	23.6219	0.409545	0.060183	0.26956	0.0855381	2.19722	0.333333	0.4742	G	0	0	0	0.540704	0	0	广西	2005	15	0.00645644
000584	584	1	2016	0	0	3.46574	3.09104	2.19722	2.63906	3.55535	21.5311	0.299071	-0.143703	0.282502	-0.0339282	2.07944	0.375	0.3312	C	0.218467	0.212668	0.215568	1.33041	1	1	江苏	2004	13	0.051037
000584	584	1	2017	0	0	4.86753	4.41884	3.21888	4.07754	4.18965	22.0249	0.54165	0.038992	0.531089	0.108244	2.19722	0.333333	0.186	C	0	0	0	0.697124	0	0	江苏	2004	14	0.0468118
000584	584	1	2018	0	0	4.91998	4.8828	3.52636	4.59512	4.21951	22.2262	0.599849	0.029217	0.583237	0.0454074	2.19722	0.333333	0.186	C	0	0	0	2.11899	0	1	江苏	2004	15	0.0943397
000584	584	1	2019	0	0	5.33754	4.68213	2.94444	4.49981	4.69135	22.2349	0.588483	0.010701	0.384699	-0.0358332	2.07944	0.375	0.186	C	0	0.0217516	0.0108758	4.00544	1	1	江苏	2004	16	0.0715399
000586	586	1	2011	0	0	0.693147	2.48491	1.09861	2.30259	2.94444	20.0671	0.602867	0.04312	0.917487	0.0424146	1.60944	0.4	0.2068	I	0.00662414	0.025356	0.0159901	5.59058	1	1	四川	2005	7	0.117048
000586	586	1	2012	0	0	0.693147	4.45435	2.89037	4.23411	4.12713	20.058	0.582026	0.016583	0.849485	0.0511409	1.60944	0.4	0.2068	C	0.0291867	0.0302769	0.0297318	4.599	1	1	四川	2005	8	0.122157
000586	586	1	2014	0	0	0.693147	3.71357	2.99573	3.09104	3.04452	20.1026	0.56173	0.017377	0.924765	0.0434602	1.60944	0.4	0.2068	C	0.0141695	0.0202896	0.0172295	1.33041	1	1	四川	2005	10	0
000586	586	1	2015	0	0	1.60944	3.09104	1.09861	2.99573	3.3322	20.0892	0.517645	0.033255	0.814497	-0.0468604	1.60944	0.4	0.2068	C	0	0.00452045	0.00226022	1.33041	1	1	四川	2005	11	0
000586	586	1	2016	0	0	1.38629	2.89037	2.07944	2.3979	2.99573	20.1282	0.527149	0.007013	0.840993	-0.00616264	1.60944	0.4	0.2068	C	0.0221579	0.029174	0.0256659	4.41308	1	1	四川	2005	12	0.00216727
000586	586	1	2017	0	0	1.60944	3.09104	1.79176	2.83321	2.99573	20.1447	0.531551	0.001702	0.701897	-0.0504907	1.60944	0.4	0.2068	C	0.0141742	0.0343584	0.0242663	6.37178	1	1	四川	2005	13	0.00456555
000586	586	1	2018	0	0	1.94591	3.21888	2.07944	2.89037	3.13549	20.2114	0.564357	-0.00322	0.735655	-0.00660171	1.60944	0.4	0.2068	C	0.0105917	0.041664	0.0261278	5.90367	1	1	四川	2005	14	0.00320109
000586	586	1	2019	0	0	2.63906	2.56495	1.38629	2.30259	2.70805	20.2536	0.570667	0.009576	0.709251	-0.0237333	1.60944	0.4	0.2068	C	0	0.0264599	0.0132299	4.86669	1	1	四川	2005	15	0.0558587
000587	587	1	2012	0	0	1.79176	4.99721	0	4.99721	5.1985	21.3902	0.461605	0.107881	2.90219	-0.133181	2.19722	0.333333	0.2995	C	0	0	0	7.04321	0	1	黑龙江	2002	11	0
000587	587	1	2013	0	0	1.79176	2.07944	1.09861	1.79176	4.07754	21.5186	0.459761	0.071	2.77718	0.227007	2.07944	0.333333	0.2995	C	0.0332936	0	0.0166468	-2.28335	1	0	黑龙江	2002	12	0
000587	587	1	2014	0	0	1.79176	1.38629	0	1.38629	1.38629	21.774	0.508606	0.057133	2.77459	-0.0493957	2.07944	0.375	0.2995	C	0.0271844	0	0.0135922	0.489737	1	0	黑龙江	2002	13	0
000587	587	1	2015	0	0	1.38629	0	0	0	0.693147	23.673	0.580846	0.027955	0.903731	0.0049041	2.07944	0.375	0.3704	C	0.0400518	0.0253286	0.0326902	-2.55516	1	0	黑龙江	2002	14	0.219768
000587	587	1	2016	0	0	1.60944	1.09861	0	1.09861	1.09861	24.2568	0.730106	0.042201	0.396068	0.0452706	2.19722	0.333333	0.3704	C	0.00177471	0.00569062	0.00373266	1.11545	1	0	黑龙江	2002	15	0.367574
000587	587	1	2017	0	0	1.38629	0	0	0	0	24.3089	0.725332	0.031564	0.332688	0.0330942	2.19722	0.333333	0.3704	C	0.0113469	0.0152217	0.0132843	3.00638	1	1	黑龙江	2002	16	0.439329
000587	587	1	2018	0	0	1.38629	0	0	0	0	24.1591	0.78634	-0.091534	0.312198	-0.0978301	2.19722	0.333333	0.3704	C	0.127637	0.133614	0.130626	5.48536	1	1	黑龙江	2002	17	0.376648
000587	587	1	2019	0	0	1.09861	0	0	0	0	23.8278	0.90769	-0.242276	0.158705	-0.0351198	1.94591	0.428571	0.3704	C	0.201797	0.265849	0.233823	5.61483	1	1	黑龙江	2002	18	0.299804
000590	590	1	2016	0	0	0.693147	0	0	0	1.09861	20.2623	0.581474	0.082272	0.521151	-0.0515537	1.94591	0.428571	0.1861	C	0	0	0	5.18053	0	1	湖南	2001	16	0.0015209
000590	590	1	2017	0	0	0.693147	1.94591	0	1.94591	0.693147	20.5883	0.332371	0.013169	0.456708	-0.102026	1.94591	0.428571	0.29	C	0.0249041	0.0557787	0.0403414	4.9689	1	1	湖南	2001	17	0.000951556
000590	590	1	2018	0	0	0.693147	2.48491	0.693147	2.3979	2.19722	20.5207	0.290081	-0.045175	0.219851	0.000801174	1.94591	0.428571	0.2941	C	0.0683056	0.111731	0.0900183	1.02673	1	0	湖南	2001	18	0.00215488
000590	590	1	2019	0	0	0.693147	0.693147	0	0.693147	2.07944	20.5569	0.265232	0.051033	0.378797	0.034495	1.94591	0.428571	0.2941	C	0	0.0119848	0.0059924	1.05072	1	0	湖南	2001	19	0.00145341
000590	590	1	2020	0	0	0.693147	0	0	0	0.693147	20.6092	0.277164	0.026134	0.316395	0.0577035	1.94591	0.428571	0.2941	C	0	0.0309373	0.0154687	0.036343	1	0	湖南	2001	20	0.00241354
000591	591	1	2010	0	0	0.693147	0	0	0	0	21.5541	0.768555	0.008436	1.96711	0.0488476	2.70805	0.3	0.4984	C	0.00214416	0.0476058	0.024875	1.8968	1	1	重庆	2005	6	0.0331871
000591	591	1	2011	0	0	1.09861	2.19722	1.94591	1.09861	1.09861	21.7157	0.809792	0.001272	1.91568	0.0349662	2.70805	0.333333	0.4984	F	0.00802166	0.0373453	0.0226835	4.56813	1	1	重庆	2005	7	0.0416466
000591	591	1	2013	0	0	1.60944	0	0	0	1.79176	21.8774	0.823249	0.00664	1.52086	-0.00588691	2.70805	0.333333	0.4984	F	0	0.0299184	0.0149592	3.51591	1	1	重庆	2005	9	0.0304368
000591	591	1	2014	0	0	2.07944	4.35671	2.89037	4.11087	4.15888	21.9245	0.856287	-0.001311	1.46217	0.00367861	2.63906	0.333333	0.2532	F	0.00763695	0.035168	0.0214025	3.45755	1	1	重庆	2005	10	0
000591	591	1	2016	0	0	0.693147	4.02535	3.09104	3.55535	3.66356	24.1167	0.612976	0.025849	0.165067	0.0456547	2.19722	0.333333	0.3127	D	0	0.0154554	0.0077277	2.06123	1	1	重庆	2005	12	0.0117887
000591	591	1	2017	0	0	2.19722	3.55535	2.48491	3.17805	3.43399	24.1748	0.611733	0.026441	0.169767	0.0528152	2.19722	0.333333	0.3127	D	0	0.0111684	0.00558418	2.68467	1	1	重庆	2005	13	0.0131557
000591	591	1	2018	0	0	1.94591	4.07754	3.3673	3.43399	4.07754	24.2561	0.623772	0.026012	0.153175	0.0533518	2.19722	0.333333	0.3127	D	0	0.00445024	0.00222512	2.60563	1	1	重庆	2005	14	0.0152352
000591	591	1	2019	0	0	0.693147	4.18965	2.63906	3.97029	3.85015	24.3463	0.640408	0.025263	0.139839	0.0486925	2.19722	0.333333	0.3127	D	0.000122463	0.0022744	0.00119843	2.68843	1	1	重庆	2005	15	0.0107654
000592	592	1	2015	0	0	1.38629	1.38629	0	1.38629	1.79176	22.0577	0.0980137	0.014063	0.324126	-0.0567475	1.60944	0.4	0.3148	A	0.0199176	0.00198342	0.0109505	-0.811422	1	0	福建	2000	16	0.0213964
000592	592	1	2016	0	0	1.60944	0	0	0	0.693147	22.1513	0.163072	0.001342	0.197335	-0.00886853	1.60944	0.4	0.2772	A	0.020688	0.0116319	0.0161599	0.573527	1	0	福建	2000	17	0.0304206
000592	592	1	2017	0	0	0.693147	0	0	0	0	22.1923	0.194945	-0.001614	0.19926	0.00553631	1.60944	0.4	0.2772	A	0.0112312	0.0198382	0.0155347	1.33041	1	1	福建	2000	18	0.00674404
000592	592	1	2018	0	0	0.693147	2.19722	1.09861	1.94591	2.30259	22.1828	0.213906	0.007264	0.216319	-0.148578	1.60944	0.4	0.2822	A	0	0.0121907	0.00609535	3.65246	1	1	福建	2000	19	0.00363359
000593	593	1	2013	0	0	1.09861	0	0	0	0	20.6245	0.263404	0.051	0.599981	0.0224944	2.19722	0.333333	0.2314	F	0	0	0	-2.29267	0	0	四川	2005	9	0.00396226
000593	593	1	2014	0	0	1.79176	0	0	0	0	20.4602	0.13501	0.020505	0.528942	0.0300071	2.19722	0.333333	0.3868	F	0.0258873	0.013352	0.0196197	-0.003494	1	0	四川	2005	10	0.00939956
000593	593	1	2015	0	0	1.38629	2.48491	2.48491	0	1.60944	20.4878	0.177676	0.018083	0.540598	0.0689868	2.19722	0.333333	0.3908	F	0.0127769	0.0119958	0.0123864	0.257925	1	0	四川	2005	11	0.00914617
000593	593	1	2018	0	0	0.693147	2.83321	2.3979	1.94591	3.09104	21.214	0.432778	-0.110957	0.375668	0.00859473	2.19722	0.333333	0.2964	D	0.113939	0.141419	0.127679	3.5086	1	1	四川	2005	14	0.0419409
000593	593	1	2019	0	0	0.693147	3.49651	2.07944	3.2581	2.63906	21.4096	0.50351	0.024031	0.573451	0.0272807	2.19722	0.333333	0.32	D	0	0.0035064	0.0017532	2.77435	1	1	四川	2005	15	0.0596174
000595	595	1	2018	0	0	0.693147	2.07944	1.60944	1.38629	2.19722	21.3268	0.616965	-0.052389	0.233183	0.0157337	2.19722	0.333333	0.5299	C	0.0333915	0.0783977	0.0558946	4.1872	1	1	宁夏	2003	16	4.8362e-05
000596	596	1	2013	0	0	1.09861	4.04305	1.60944	3.97029	4.26268	22.484	0.356576	0.11182	0.82347	0.109724	2.07944	0.375	0.5389	C	0.0467476	0	0.0233738	-1.1355	1	0	安徽	1994	20	0.00973568
000596	596	1	2014	0	0	0.693147	4.23411	2.07944	4.12713	3.98898	22.5817	0.348088	0.097632	0.760537	0.0604184	2.19722	0.333333	0.5388	C	0.032887	0	0.0164435	0.917947	1	0	安徽	1994	21	0
000596	596	1	2015	0	0	1.60944	5.09375	2.99573	4.96981	4.70048	22.695	0.327075	0.105258	0.77275	0.109995	2.19722	0.333333	0.5389	C	0.0055288	0	0.0027644	-0.496356	1	0	安徽	1994	22	0.00630825
000596	596	1	2016	0	0	2.48491	5.39363	3.29584	5.26786	5.01728	22.8907	0.319987	0.106828	0.755953	0.13544	2.19722	0.333333	0.5389	C	0.000641525	0	0.000320762	-0.855834	1	0	安徽	1994	23	0.00734005
000596	596	1	2017	0	0	1.94591	5.31321	2.89037	5.22575	5.273	23.041	0.326182	0.125494	0.737816	0.0916899	2.19722	0.333333	0.5389	C	0	0	0	-0.196333	0	0	安徽	1994	24	0.0136749
000596	596	1	2018	0	0	2.19722	5.34711	2.70805	5.27811	5.17048	23.2498	0.35813	0.153636	0.766555	0.115179	2.19722	0.333333	0.5389	C	0	0	0	-1.04133	0	0	安徽	1994	25	0.0258212
000596	596	1	2019	0	0	2.19722	5.48894	3.17805	5.38907	5.33754	23.3531	0.320024	0.163586	0.789725	0.0138738	2.19722	0.333333	0.5389	C	0	0	0	-0.246713	0	0	安徽	1994	26	0.098289
000597	597	1	2014	0	0	1.60944	2.3979	2.3979	0	2.89037	22.8719	0.677917	0.010395	0.537384	0.00548136	2.19722	0.333333	0.2301	C	0	0.0601242	0.0300621	2.24874	1	1	辽宁	1999	16	0
000597	597	1	2017	0	0	2.07944	3.09104	2.30259	2.56495	3.21888	23.0835	0.759463	0.009033	0.556969	-0.0284337	2.19722	0.444444	0.2105	C	0	0.0599147	0.0299574	3.72244	1	1	辽宁	1999	19	0.0300267
000597	597	1	2018	0	0	1.38629	2.3979	2.07944	1.38629	3.04452	23.1845	0.693411	0.01805	0.669292	0.0243277	2.19722	0.444444	0.2602	C	0	0.048506	0.024253	3.16918	1	1	辽宁	1999	20	0.0356156
000597	597	1	2019	0	0	2.30259	2.19722	1.94591	1.09861	2.19722	23.2522	0.687569	0.014052	0.677707	0.0281184	2.19722	0.444444	0.2441	C	0	0.0489658	0.0244829	3.10043	1	1	辽宁	1999	21	0.0595528
000598	598	1	2017	0	0	0.693147	4.31749	3.3673	3.85015	2.94444	23.6547	0.456978	0.051362	0.209191	0.0883658	2.19722	0.333333	0.421	D	0.00949177	0	0.00474588	0.699423	1	0	四川	2005	13	0.00162476
000598	598	1	2019	0	0	0.693147	3.68888	2.48491	3.3673	3.52636	23.9556	0.526595	0.047581	0.20917	0.0742553	1.79176	0.5	0.4218	D	0.00499069	0	0.00249534	0.929848	1	0	四川	2005	15	0.00140791
000599	599	1	2015	0	0	1.94591	4.70048	3.68888	4.26268	3.91202	22.499	0.560562	0.010807	0.546488	0.0210363	2.07944	0.375	0.2338	C	0	0.0255946	0.0127973	1.20771	1	1	山东	2005	11	0.0896264
000599	599	1	2016	0	0	2.19722	4.34381	3.55535	3.7612	4.11087	22.704	0.627498	0.011848	0.749288	0.00405113	2.19722	0.333333	0.2338	C	0	0.0241188	0.0120594	2.23848	1	1	山东	2005	12	0.072606
000599	599	1	2017	0	0	1.94591	4.18965	3.29584	3.68888	3.97029	22.8491	0.665051	0.013048	0.511611	-0.0726803	2.19722	0.333333	0.2387	C	0	0.0238387	0.0119194	4.56169	1	1	山东	2005	13	0.107846
000599	599	1	2018	0	0	1.79176	5.1985	3.97029	4.85981	4.20469	22.9166	0.570377	0.00333	0.431866	-0.0255453	2.07944	0.375	0.2574	C	0.0089838	0.0371689	0.0230763	3.17164	1	1	山东	2005	14	0.100013
000599	599	1	2019	0	0	1.09861	4.92725	3.04452	4.77068	4.93447	23.0139	0.63229	-0.033058	0.437616	-0.0233856	2.19722	0.333333	0.2596	C	0.0399815	0.0755697	0.0577756	3.21571	1	1	山东	2005	15	0.072265
000600	600	1	2014	0	0	0.693147	1.94591	0	1.94591	1.79176	23.9527	0.566119	0.113916	0.466399	0.184408	2.19722	0.333333	0.6721	D	0	0	0	-0.667447	0	0	河北	2001	14	0.0102838
000600	600	1	2018	0	0	1.09861	3.09104	1.94591	2.77259	2.07944	24.1844	0.577559	0.020998	0.443551	0.0805509	2.19722	0.333333	0.6563	D	0.0174051	0.00946425	0.0134347	1.96412	1	1	河北	2001	18	0.00823518
000601	601	1	2014	0	0	0.693147	2.48491	0.693147	2.3979	1.79176	22.8764	0.535824	0.031318	0.347891	0.0882141	2.19722	0.333333	0.1443	D	0	0.00308515	0.00154257	1.39877	1	1	广东	1999	16	0.00941825
000601	601	1	2015	0	0	1.09861	2.07944	0.693147	1.94591	2.3979	22.8642	0.506576	0.035228	0.351322	0.0980333	2.3979	0.363636	0.15	D	0	0.00442026	0.00221013	0.701743	1	0	广东	1999	17	0.0105025
000601	601	1	2016	0	0	1.09861	2.63906	0	2.63906	2.30259	22.9018	0.490746	0.053425	0.368928	0.130129	2.3979	0.363636	0.15	D	0	0	0	0.429889	0	0	广东	1999	18	0.0087243
000601	601	1	2017	0	0	1.09861	3.3322	0.693147	3.29584	2.77259	22.9388	0.482853	0.050942	0.399348	0.0725719	2.07944	0.333333	0.1509	D	0	0	0	1.42489	0	1	广东	1999	19	0.00555474
000603	603	1	2015	0	0	2.07944	0	0	0	0	21.0658	0.252861	0.205566	0.650743	0.185257	2.19722	0.333333	0.1586	B	0.103205	0	0.0516027	-0.717113	1	0	北京	2000	16	0
000603	603	1	2016	0	0	1.09861	0	0	0	0	21.7675	0.068488	0.147358	0.305173	0.1254	2.19722	0.333333	0.2988	B	0.223482	0	0.111741	-7.65705	1	0	北京	2000	17	0
000606	606	1	2017	0	0	1.38629	0	0	0	0	22.0682	0.236929	0.022272	0.148091	-0.00805383	1.94591	0.428571	0.1678	C	0	0.0466757	0.0233379	0.382385	1	0	青海	1999	19	0.980458
000606	606	1	2019	0	0	1.60944	0	0	0	0	21.7471	0.393071	-0.290286	0.582725	0.0584494	1.94591	0.428571	0.1678	I	0.307987	0.332556	0.320272	2.23372	1	1	青海	1999	21	1
000607	607	1	2010	0	0	0.693147	3.66356	2.56495	3.29584	3.3322	21.2003	0.727613	-0.070556	0.642914	0.0652865	1.94591	0.428571	0.2352	C	0.0782025	0.116387	0.0972946	3.38188	1	1	重庆	2005	6	0.0028094
000607	607	1	2012	0	0	2.56495	4.38203	3.43399	3.91202	4.26268	21.424	0.726068	0.025625	0.920312	0.024429	1.94591	0.428571	0.2352	C	0	0.00415085	0.00207542	5.06273	1	1	浙江	2001	12	0.00422911
000607	607	1	2013	0	0	2.3979	1.09861	0	1.09861	0.693147	21.3936	0.703136	0.017821	1.1341	0.0447658	1.94591	0.428571	0.2352	C	0	0.0230993	0.0115497	1.33041	1	1	浙江	2001	13	0.018998
000607	607	1	2014	0	0	3.95124	0	0	0	1.09861	21.3926	0.321592	0.120404	0.879661	0.0326443	2.3979	0.454545	0.4813	C	0	0	0	0.845623	0	0	浙江	2001	14	0
000607	607	1	2015	0	0	3.78419	1.38629	1.38629	0	0	21.5966	0.286123	0.145041	0.714866	0.0384042	2.07944	0.375	0.4813	R	0	0	0	-0.864472	0	0	浙江	2001	15	0.0394027
000607	607	1	2016	0	0	3.93183	0	0	0	0	21.8118	0.326604	0.106473	0.683043	0.0976332	2.07944	0.375	0.4813	R	0.0118452	0	0.00592262	-0.522721	1	0	浙江	2001	16	0.078703
000607	607	1	2017	0	0	3.80666	1.60944	0	1.60944	0	21.8866	0.373694	0.068111	0.593884	0.0578783	2.07944	0.375	0.4813	R	0.0431001	0.0050514	0.0240757	0.258781	1	0	浙江	2001	17	0.0385763
000607	607	1	2018	0	0	3.61092	1.09861	1.09861	0	1.60944	21.9015	0.346797	0.048612	0.542553	0.0812074	2.07944	0.375	0.4813	R	0.036739	0.0164637	0.0266013	-0.146673	1	0	浙江	2001	18	0.0310534
000607	607	1	2019	0	0	3.43399	1.79176	0	1.79176	0	21.9938	0.443476	0.01641	0.516486	0.0615414	1.94591	0.428571	0.4813	R	0.0468976	0.0394175	0.0431575	0.916649	1	0	浙江	2001	19	0.0251462
000608	608	1	2011	0	0	0.693147	0	0	0	0	22.5569	0.511386	0.029455	0.126819	-0.0128529	1.94591	0.428571	0.2912	K	0.0232118	0.00984353	0.0165277	3.67114	1	1	广西	2005	7	0.0466324
000608	608	1	2013	0	0	1.94591	0	0	0	0	22.8705	0.595973	0.024423	0.089643	-0.0523044	1.94591	0.428571	0.2912	K	0.0158379	0.00642841	0.0111331	3.35931	1	1	广西	2005	9	0.0694162
000608	608	1	2014	0	0	1.60944	0	0	0	0	23.1426	0.61235	-0.048373	0.125886	-0.0146399	1.94591	0.428571	0.2912	K	0.0791312	0.0770036	0.0780674	3.1147	1	1	广西	2005	10	0.0541767
000608	608	1	2015	0	0	1.09861	0	0	0	0	23.0508	0.597069	0.006359	0.060268	-0.00152463	1.94591	0.428571	0.2912	K	0	0.0175234	0.00876171	2.62228	1	1	广西	2005	11	0.0546041
000608	608	1	2016	0	0	1.60944	0	0	0	0	23.0057	0.62328	-0.043773	0.063786	0.0179521	1.94591	0.428571	0.2912	K	0.0409002	0.0633643	0.0521322	2.82414	1	1	广西	2005	12	0.0520865
000608	608	1	2017	0	0	0.693147	0	0	0	0	22.6995	0.490094	0.022354	0.071298	0.0205796	1.94591	0.428571	0.2912	K	0	0	0	2.18797	0	1	广西	2005	13	0.20169
000609	609	1	2014	0	0	2.07944	0	0	0	0	21.3522	0.313943	0.063138	0.337316	0.0133414	2.19722	0.333333	0.1118	K	0.00229548	0	0.00114774	1.95444	1	1	北京	2000	15	0
000609	609	1	2015	0	0	2.77259	1.38629	0	1.38629	1.38629	21.4076	0.342105	0.00941	0.235706	0.0161849	2.19722	0.333333	0.1034	K	0.0546462	0.0144724	0.0345593	0.585219	1	0	北京	2000	16	0
000609	609	1	2016	0	0	2.30259	1.38629	0	1.38629	0	21.4731	0.319399	0.064894	0.06416	-0.015302	2.07944	0.375	0.1034	S	0	0	0	2.37364	0	1	北京	2000	17	0
000609	609	1	2017	0	0	1.38629	0	0	0	1.38629	21.2842	0.100147	0.069446	0.140201	-0.180324	1.60944	0.4	0.1781	S	0	0	0	1.65711	0	1	北京	2000	18
000610	610	1	2011	0	0	0.693147	0	0	0	0	20.3164	0.344432	0.033633	0.946292	0.12242	2.19722	0.333333	0.3223	L	0	0	0	3.4861	0	1	陕西	1995	17	0.000653712
000610	610	1	2013	0	0	1.09861	0	0	0	0	20.2813	0.27882	0.013408	1.05571	-0.0198763	2.19722	0.333333	0.3223	N	0.0173278	0.0367723	0.02705	1.24435	1	1	陕西	1995	19	0.00138941
000610	610	1	2014	0	0	1.09861	0	0	0	0	20.1727	0.242374	-0.034136	1.14624	-0.00124625	2.19722	0.333333	0.3223	N	0.0544751	0.0877805	0.0711278	2.48731	1	1	陕西	1995	20	0
000610	610	1	2015	0	0	0.693147	0	0	0	0	20.8691	0.280704	0.009927	0.87725	-0.095472	2.07944	0.375	0.2826	N	0	0.047163	0.0235815	3.32722	1	1	陕西	1995	21	0.0106548
000610	610	1	2016	0	0	0.693147	0	0	0	0	21.0467	0.388244	0.007167	0.630496	-0.0364127	2.19722	0.333333	0.2729	N	0	0.0477804	0.0238902	2.95586	1	1	陕西	1995	22	0.0296815
000615	615	1	2015	0	0	0.693147	0	0	0	0.693147	22.717	0.733866	0.037592	0.344302	0.246902	2.19722	0.333333	0.4288	C	0	0	0	-0.989323	0	0	湖北	2002	14	0.0117852
000615	615	1	2016	0	0	1.09861	2.89037	2.30259	2.19722	1.09861	22.6427	0.713111	0.026854	0.599231	0.121055	2.19722	0.333333	0.4288	K	0	0	0	1.89235	0	1	湖北	2002	15	0
000615	615	1	2017	0	0	0.693147	2.94444	2.30259	2.30259	2.19722	22.9376	0.693009	0.052697	0.349974	-0.0723333	2.19722	0.333333	0.4262	K	0	0	0	3.59723	0	1	湖北	2002	16	0
000617	617	1	2010	0	0	0.693147	2.19722	1.79176	1.38629	1.60944	21.651	0.665082	0.0071	0.5985	-0.0103421	1.60944	0.4	0.6	C	0.0323588	0.0352692	0.033814	3.83656	1	1	山东	2005	6	0.0834669
000620	620	1	2016	0	0	1.09861	2.89037	2.30259	2.19722	0.693147	24.5204	0.843706	0.012126	0.191243	-0.0222037	2.19722	0.333333	0.5979	K	0.00665688	0.00746527	0.00706107	2.95542	1	1	北京	2000	17	0.0208437
000620	620	1	2017	0	0	2.30259	2.19722	1.09861	1.94591	2.30259	24.6609	0.840289	0.017999	0.15524	0.0182235	2.19722	0.333333	0.5979	K	0	0.00292111	0.00146055	3.09256	1	1	北京	2000	18	0.0224568
000620	620	1	2018	0	0	1.09861	0	0	0	1.38629	24.7049	0.813805	0.023789	0.266534	0.0716789	2.07944	0.375	0.6117	K	0	0	0	2.7688	0	1	北京	2000	19	0.0156672
000620	620	1	2019	0	0	0.693147	0	0	0	1.09861	24.6947	0.816847	0.016563	0.224789	0.0563556	2.07944	0.375	0.6117	K	0.00439636	0.00733782	0.00586709	3.46936	1	1	北京	2000	20	0.00693639
000623	623	1	2010	0	0	0.693147	3.49651	3.46574	0.693147	2.19722	22.7899	0.0826049	0.166697	0.147848	0.0220584	1.94591	0.428571	0.2378	C	0.0491765	0	0.0245883	0.64536	1	0	吉林	2001	10	0.0284789
000623	623	1	2011	0	0	1.09861	2.19722	1.94591	1.09861	1.09861	23.0339	0.0977966	0.209458	0.127397	0.0107436	1.94591	0.428571	0.2392	C	0	0	0	0.924643	0	0	吉林	2001	11	0.0261243
000623	623	1	2012	0	0	0.693147	2.07944	1.60944	1.38629	2.07944	23.1177	0.110211	0.061768	0.137387	0.0248508	1.94591	0.428571	0.2371	C	0.145131	0.0101183	0.0776245	1.09274	1	0	吉林	2001	12	0.0245446
000623	623	1	2013	0	0	0.693147	1.38629	1.38629	0	2.30259	23.217	0.11983	0.092094	0.169661	0.0166208	1.94591	0.428571	0.2409	C	0.0277263	0	0.0138631	0.257069	1	0	吉林	2001	13	0.0239557
000623	623	1	2017	0	0	0.693147	2.99573	2.77259	1.60944	2.89037	23.8077	0.0610962	0.087458	0.141096	0.011736	1.94591	0.428571	0.2666	C	0.01629	0	0.00814502	0.038441	1	0	吉林	2001	17	0.015914
000623	623	1	2018	0	0	1.09861	2.63906	2.63906	0	1.60944	23.9284	0.138458	0.039779	0.143001	0.014098	1.94591	0.428571	0.2666	C	0.054195	0.026777	0.040486	0.257643	1	0	吉林	2001	18	0.0149709
000623	623	1	2019	0	0	0.693147	2.63906	2.63906	0	0.693147	23.9737	0.130081	0.055228	0.12241	0.0147071	1.79176	0.5	0.2665	C	0.00622901	0.00778979	0.0070094	-0.00766	1	0	吉林	2001	19	0.0175127
000625	625	1	2013	0	0	0.693147	6.49072	5.40717	5.97635	6.18002	24.7004	0.650706	0.069731	0.773642	0.0343419	2.70805	0.333333	0.4104	C	0	0	0	2.82477	0	1	重庆	2005	9	0.0322729
000625	625	1	2014	0	0	0.693147	6.66823	5.38907	6.12249	6.3699	24.9673	0.63472	0.120966	0.851385	0.0542411	2.56495	0.384615	0.3911	C	0	0	0	0.961835	0	0	重庆	2005	10	0.0233881
000625	625	1	2015	0	0	1.60944	6.66441	5.66643	6.14847	6.2634	25.2165	0.617805	0.124732	0.839359	0.0605598	2.56495	0.384615	0.3911	C	0	0	0	-0.859151	0	0	重庆	2005	11	0.0207585
000625	625	1	2016	0	0	0.693147	6.8742	5.64897	6.16331	6.30992	25.3915	0.592968	0.104904	0.801762	0.0214679	2.56495	0.461538	0.4088	C	0.0080035	0	0.00400175	0.152509	1	0	重庆	2005	12	0.0105759
000625	625	1	2017	0	0	2.3979	7.00033	6.18415	6.21661	6.48311	25.3879	0.552762	0.067801	0.752576	-0.0129053	2.56495	0.538462	0.4088	C	0.0403044	0	0.0201522	1.50391	1	1	重庆	2005	13	0.0108313
000625	625	1	2018	0	0	2.19722	7.12609	6.19848	6.25958	6.51323	25.2611	0.506327	0.007248	0.664265	-0.0415822	2.63906	0.571429	0.2156	C	0.0766748	0.0391877	0.0579313	2.96227	1	1	重庆	2005	14	0.0242945
000625	625	1	2019	0	0	2.07944	7.18387	6.20658	6.3315	6.65673	25.3043	0.549934	-0.027724	0.738808	0.0397651	2.63906	0.571429	0.2156	C	0.0656419	0.0692249	0.0674334	2.08616	1	1	重庆	2005	15	0.0269683
000626	626	1	2010	0	0	0.693147	0	0	0	0	22.073	0.842081	0.038507	2.90661	-0.189666	2.3979	0.363636	0.3708	F	0	0	0	4.62026	0	1	江苏	2004	7	0.0683129
000626	626	1	2017	0	0	1.09861	0	0	0	0	22.921	0.704506	-0.034884	2.49585	-0.0486658	2.56495	0.384615	0.35	F	0.0941864	0.0634402	0.0788133	2.76242	1	1	江苏	2004	14	0.236001
000628	628	1	2014	0	0	0.693147	0	0	0	1.09861	22.0266	0.924613	-0.011334	0.555796	0.0409246	2.19722	0.333333	0.2245	E	0.014535	0.0368747	0.0257048	2.58344	1	1	四川	2005	10	0.0685985
000628	628	1	2016	0	0	0.693147	0	0	0	0	21.9713	0.792944	0.009041	0.29881	0.0183751	2.07944	0.375	0.454	E	0	0.0124089	0.00620446	2.59984	1	1	四川	2005	12	0.0681026
000628	628	1	2019	0	0	0.693147	1.09861	0.693147	0.693147	0	22.4951	0.812086	0.022643	0.704125	-0.0413751	2.19722	0.333333	0.454	E	0	0.00165253	0.000826266	3.16193	1	1	四川	2005	15	0.0972554
000629	629	1	2011	0	0	1.09861	3.71357	2.83321	3.21888	2.56495	24.1679	0.525744	0.000251	1.04496	0.187422	2.3979	0.454545	0.3063	C	0.00533888	0.0207566	0.0130478	3.47323	1	1	四川	2005	7	7.92426e-05
000629	629	1	2012	0	0	1.09861	3.95124	3.17805	3.3673	3.13549	24.1592	0.504488	0.019185	0.500135	0.0502573	2.30259	0.5	0.3063	B	0	0.0666056	0.0333028	3.74252	1	1	四川	2005	8	4.14891e-05
000629	629	1	2013	0	0	0.693147	4.21951	3.49651	3.58352	3.80666	24.2998	0.577386	0.016826	0.46705	0.00916249	2.3979	0.363636	0.3063	B	0	0.0519998	0.0259999	2.81075	1	1	四川	2005	9	2.92736e-05
000629	629	1	2014	0	0	0.693147	4.27667	3.66356	3.52636	4.04305	24.6811	0.767554	-0.135574	0.380936	0.0319327	2.3979	0.363636	0.3063	B	0.150656	0.181812	0.166234	3.11549	1	1	四川	2005	10	0
000629	629	1	2015	0	0	0.693147	3.04452	2.83321	1.60944	2.83321	24.7488	0.825853	-0.044684	0.210604	0.000527644	2.3979	0.363636	0.3549	B	0	0.0741927	0.0370963	3.61823	1	1	四川	2005	11	0.00239239
000629	629	1	2018	0	0	2.48491	4.82028	4.2485	4.00733	3.49651	23.1969	0.351754	0.22223	1.35741	0.149914	2.19722	0.333333	0.3549	C	0	0	0	-0.281604	0	0	四川	2005	14	0
000629	629	1	2019	0	0	2.63906	4.63473	3.91202	3.98898	4.31749	23.2856	0.256702	0.117308	1.05983	0.245796	2.19722	0.333333	0.3549	C	0.0517165	0	0.0258583	-3.36644	1	0	四川	2005	15	0
000629	629	1	2020	0	0	2.63906	3.2581	2.94444	2.07944	4.23411	23.1785	0.158988	0.019718	0.859554	0.051514	2.07944	0.375	0.3549	C	0.118277	0.00453594	0.0614063	-0.174877	1	0	四川	2005	16	0
000630	630	1	2014	0	0	0.693147	3.46574	2.99573	2.56495	2.89037	24.5719	0.666115	0.007493	1.97299	0.0488373	2.30259	0.4	0.3955	C	0.0128422	0.0177562	0.0152992	2.07708	1	1	安徽	1994	21	0
000630	630	1	2019	0	0	1.38629	5.0814	4.33073	4.45435	4.40672	24.5926	0.582373	0.021442	1.95888	0.0847439	2.48491	0.333333	0.3653	C	0	0.00196836	0.000984178	1.82045	1	1	安徽	1994	26	0
000631	631	1	2014	0	0	0.693147	0	0	0	0	23.2045	0.704834	0.04633	0.388936	-0.0314513	2.19722	0.333333	0.6887	K	0.0126059	0	0.00630294	3.26261	1	1	吉林	2001	14	0
000631	631	1	2019	0	0	0.693147	0	0	0	0	22.8456	0.215948	0.061543	0.157173	0.043243	2.19722	0.333333	0.6133	K	0.0056132	0	0.0028066	-1.95482	1	0	吉林	2001	19	1
000632	632	1	2015	0	0	0.693147	0	0	0	0	22.6908	0.809664	0.005484	0.706897	0.0598952	1.94591	0.428571	0.1806	F	0	0.0245948	0.0122974	1.51125	1	1	福建	2000	16
000632	632	1	2016	0	0	0.693147	0	0	0	0	22.6338	0.791871	0.005743	0.707287	0.0356285	1.94591	0.428571	0.1806	F	0	0.0226514	0.0113257	2.80393	1	1	福建	2000	17	1
000632	632	1	2017	0	0	1.38629	0	0	0	0	22.6759	0.792013	0.008894	0.965126	0.0430272	1.79176	0.5	0.1806	F	0	0.0196622	0.00983108	2.86173	1	1	福建	2000	18	1
000632	632	1	2018	0	0	1.38629	0	0	0	0	22.7739	0.797246	0.004234	0.946364	0.101263	1.94591	0.428571	0.1806	F	0.00313173	0.0278921	0.0155119	1.34052	1	1	福建	2000	19	1
000632	632	1	2019	0	0	1.09861	0	0	0	0	22.868	0.799435	0.009966	0.781835	0.174864	1.94591	0.428571	0.1806	F	0	0.0232652	0.0116326	0.55813	1	0	福建	2000	20	1
000633	633	1	2014	0	0	0.693147	0	0	0	0	19.5245	0.232329	-0.104507	0.316399	-0.154791	2.19722	0.333333	0.3672	C	0.119832	0.142986	0.131409	1.33041	1	1	辽宁	1999	16	0
000633	633	1	2015	0	0	0.693147	0	0	0	0	19.7158	0.269247	-0.174801	0.187667	0.179283	2.19722	0.333333	0.1366	C	0.120241	0.213627	0.166934	3.73535	1	1	辽宁	1999	17	0
000633	633	1	2017	0	0	2.19722	0	0	0	0	20.7126	0.837472	-0.025568	0.071298	-0.180324	2.19722	0.333333	0.2	C	0	0.067138	0.033569	8.2432	1	1	新疆	2003	15	0.0110327
000635	635	1	2017	0	0	1.09861	1.38629	0.693147	1.09861	0	21.9599	0.13317	0.027549	0.580193	0.107106	2.07944	0.375	0.5125	C	0	0.00616368	0.00308184	-0.153187	1	0	宁夏	2003	15	0.0433586
000636	636	1	2010	0	0	0.693147	3.46574	2.99573	2.56495	3.61092	21.916	0.26868	0.07426	0.679626	0.126718	2.56495	0.384615	0.1825	C	0	0	0	-1.44672	0	0	广东	1999	12	0.00306336
000636	636	1	2011	0	0	1.09861	3.68888	2.99573	3.04452	3.80666	21.9201	0.305384	0.048023	0.605701	0.0762924	2.56495	0.384615	0.1825	C	0	0	0	1.96959	0	1	广东	1999	13	0.00218815
000636	636	1	2012	0	0	2.19722	3.80666	3.21888	3.04452	3.89182	21.9108	0.329583	0.021334	0.632799	0.0356813	2.56495	0.384615	0.1825	C	0.0230355	0.0255259	0.0242807	2.62196	1	1	广东	1999	14	0.00135134
000636	636	1	2013	0	0	1.38629	4.38203	3.91202	3.43399	3.80666	22.0762	0.402173	0.024858	0.624166	0.0253887	2.19722	0.444444	0.1825	C	0.00569022	0.0147498	0.01022	1.70489	1	1	广东	1999	15	0.00332856
000636	636	1	2014	0	0	1.09861	3.95124	3.61092	2.77259	3.85015	22.3492	0.258933	0.021249	0.502213	0.0159635	2.19722	0.444444	0.2221	C	0.00588509	0.0164176	0.0111513	-0.512118	1	0	广东	1999	16	0
000636	636	1	2015	0	0	2.19722	4.17439	3.68888	3.2581	3.66356	22.6085	0.273827	0.011101	0.332365	0.00251665	2.19722	0.444444	0.2003	C	0.012502	0.0266744	0.0195882	-0.082544	1	0	广东	1999	17	0.0747448
000636	636	1	2016	0	0	1.38629	3.95124	3.3322	3.21888	4.00733	22.6168	0.319639	0.014121	0.419382	0.0326821	2.19722	0.444444	0.2003	C	0.00198082	0.022066	0.0120234	1.24941	1	1	广东	1999	18	0.0788907
000636	636	1	2017	0	0	2.30259	4.2485	3.58352	3.55535	3.97029	22.5684	0.276182	0.040403	0.517324	0.0641284	2.19722	0.444444	0.2003	C	0	0	0	1.24788	0	1	广东	1999	19	0.105641
000636	636	1	2018	0	0	2.07944	4.64439	3.89182	4.02535	4.31749	22.6753	0.215138	0.153875	0.685033	0.207538	2.19722	0.444444	0.2003	C	0	0	0	-3.06453	0	0	广东	1999	20	0.0363465
000636	636	1	2019	0	0	1.94591	4.76217	4.15888	3.98898	4.43082	22.6694	0.194626	0.04947	0.467837	0.113209	2.07944	0.5	0.2003	C	0.0549378	0	0.0274689	-0.556259	1	0	广东	1999	21	0.0307986
000636	636	1	2020	0	0	2.07944	4.00733	3.3673	3.29584	4.41884	22.8956	0.309441	0.047209	0.549032	0.0758171	2.07944	0.375	0.2003	C	0.0242361	0	0.0121181	0.678892	1	0	广东	1999	22	0.00940698
000638	638	1	2015	0	0	3.2581	0	0	0	0	21.6546	0.87757	-0.015165	0.094983	-0.149019	2.19722	0.333333	0.4286	F	0.0187318	0.0452438	0.0319878	5.66212	1	1	辽宁	1999	17	0
000638	638	1	2016	0	0	3.17805	0	0	0	0	21.1248	0.794594	0.006809	0.077468	0.256771	2.19722	0.333333	0.3769	F	0	0.0215854	0.0107927	2.28253	1	1	辽宁	1999	18	0
000638	638	1	2017	0	0	3.97029	0	0	0	0	20.6417	0.635905	0.016408	0.106359	0.0915856	2.19722	0.333333	0.3769	F	0	0.0121482	0.00607408	1.33041	1	1	辽宁	1999	19	0
000638	638	1	2018	0	0	3.58352	0	0	0	0	20.4331	0.739379	-0.173498	0.142277	-0.0907415	2.19722	0.333333	0.3769	I	0.183749	0.223901	0.203825	6.56141	1	1	辽宁	1999	20	0.00045478
000638	638	1	2019	0	0	2.89037	0.693147	0.693147	0	0	20.0851	0.573844	0.025299	0.18126	0.00831198	2.19722	0.333333	0.3769	I	0	0.0169711	0.00848555	4.90401	1	1	吉林	2001	19	0
000639	639	1	2016	0	0	0.693147	2.19722	1.09861	1.94591	0.693147	22.8439	0.695448	0.025538	0.669776	-0.0177427	2.19722	0.333333	0.35	C	0.0582853	0.0109044	0.0345949	1.64679	1	1	山东	2005	12	0
000650	650	1	2011	0	0	1.09861	0.693147	0.693147	0	0	21.195	0.287424	0.198517	1.43313	0.104147	2.19722	0.333333	0.4554	C	0	0	0	3.62847	0	1	江西	2003	9	0.000564568
000650	650	1	2014	0	0	0.693147	0	0	0	0.693147	21.6777	0.167517	0.131492	0.914858	0.140647	2.19722	0.333333	0.2511	C	0	0	0	-1.31551	0	0	江西	2003	12	0
000650	650	1	2015	0	0	3.3673	1.94591	0	1.94591	1.79176	21.8727	0.175971	0.15142	0.877343	0.137746	2.19722	0.333333	0.2627	C	0	0	0	-1.67837	0	0	江西	2003	13	0.00270986
000650	650	1	2016	0	0	2.70805	3.29584	0.693147	3.2581	2.19722	22.0752	0.170875	0.122712	1.01609	0.135083	2.19722	0.333333	0.2627	C	0.0193541	0	0.00967704	-2.79504	1	0	江西	2003	14	0.0273198
000650	650	1	2017	0	0	3.3322	2.77259	1.09861	2.63906	3.13549	22.1506	0.166758	0.109845	0.95708	0.119465	2.19722	0.333333	0.2627	C	0.0206086	0	0.0103043	-2.70361	1	0	江西	2003	15	0.0364107
000650	650	1	2018	0	0	0.693147	2.3979	0.693147	2.30259	2.77259	22.2529	0.151987	0.132988	1.00259	0.123348	2.19722	0.333333	0.2627	C	0	0	0	-3.62992	0	0	江西	2003	16	0.0651989
000651	651	1	2013	0	0	1.09861	6.53959	5.57215	5.97635	6.18002	25.6189	0.734734	0.090652	0.983367	0.0970055	2.07944	0.375	0.1822	C	0	0	0	-0.883494	0	0	广东	1999	15	0
000651	651	1	2014	0	0	3.4012	6.66823	5.64897	6.12249	6.37161	25.7746	0.711123	0.098313	0.950166	0.121225	2.19722	0.333333	0.1822	C	0	0	0	-3.09543	0	0	广东	1999	16	0
000651	651	1	2015	0	0	2.94444	6.66441	5.85507	6.14847	6.2634	25.809	0.699646	0.079412	0.614887	0.246902	2.19722	0.333333	0.1822	C	0.0132758	0	0.00663789	-5.18973	1	0	广东	1999	17	0
000651	651	1	2016	0	0	2.48491	6.8742	6.11147	6.16331	6.30992	25.9293	0.698834	0.090242	0.629542	0.0814826	2.07944	0.375	0.1822	C	0	0	0	-2.62946	0	0	广东	1999	18	0
000651	651	1	2017	0	0	2.3979	7.00033	6.20658	6.21661	6.48311	26.0938	0.689094	0.113296	0.746392	0.0760975	1.94591	0.428571	0.1822	C	0	0	0	0.049636	0	0	广东	1999	19	0
000651	651	1	2018	0	0	3.43399	7.12609	6.37332	6.25958	6.51323	26.2497	0.630963	0.113161	0.849909	0.107234	1.79176	0.333333	0.1822	C	0	0	0	-3.06558	0	0	广东	1999	20	0
000651	651	1	2019	0	0	3.71357	7.18387	6.53088	6.3315	6.65673	26.3686	0.604033	0.09297	0.742023	0.0985741	2.19722	0.333333	0.1822	C	0.0162031	0	0.00810155	-1.12841	1	0	广东	1999	21	0
000652	652	1	2015	0	0	0.693147	2.94444	1.94591	2.56495	1.79176	24.0757	0.86348	0.012194	0.371009	-0.0191083	2.19722	0.333333	0.329	F	0.0117805	0.0178848	0.0148326	3.01416	1	1	天津	2001	15	0
000652	652	1	2016	0	0	0.693147	2.07944	0.693147	1.94591	2.56495	24.1913	0.864875	0.014112	0.515505	-0.0330103	2.19722	0.333333	0.3298	F	0.00279419	0.0142824	0.0085383	3.58315	1	1	天津	2001	16	0.00208025
000652	652	1	2017	0	0	0.693147	1.60944	1.09861	1.09861	1.09861	24.214	0.852533	0.016818	0.586376	0.0238043	2.07944	0.375	0.3298	F	0	0.0117382	0.00586908	3.70166	1	1	天津	2001	17	0.00153762
000656	656	1	2014	0	0	1.94591	0	0	0	0	25.1308	0.839565	0.011948	0.239837	-0.102171	2.07944	0.375	0.1834	K	0.010539	0.0166826	0.0136108	4.79086	1	1	重庆	2005	10	0.231855
000656	656	1	2015	0	0	1.60944	0	0	0	0	25.2829	0.83948	0.013891	0.21843	0.00431458	2.07944	0.375	0.1753	K	0.0022726	0.00999142	0.00613201	3.12789	1	1	重庆	2005	11	0.243806
000656	656	1	2016	0	0	1.94591	3.04452	1.38629	2.89037	1.79176	25.4169	0.793754	0.017484	0.314796	0.0571549	2.19722	0.333333	0.1697	K	0	0.00210727	0.00105364	1.89894	1	1	重庆	2005	12	0.242166
000656	656	1	2017	0	0	0.693147	2.63906	0	2.63906	3.68888	25.7818	0.857869	0.017144	0.260734	-0.053923	2.19722	0.333333	0.1699	K	0	0.00377611	0.00188805	4.1498	1	1	重庆	2005	13	0.240892
000656	656	1	2018	0	0	0.693147	1.09861	0	1.09861	0.693147	26.1644	0.836295	0.020721	0.21251	0.00576124	2.19722	0.333333	0.1699	K	0	0.00283904	0.00141952	2.97903	1	1	重庆	2005	14	0.239909
000657	657	1	2016	0	0	0.693147	5.16479	4.29046	4.63473	5.00395	22.6519	0.478328	0.008291	0.779327	0.0691553	2.19722	0.333333	0.6094	C	0	0.00576431	0.00288216	1.52069	1	1	海南	2001	16	0
000657	657	1	2017	0	0	1.79176	5.31812	4.46591	4.77068	4.97673	22.727	0.494335	0.026891	0.952405	0.0717475	2.19722	0.333333	0.6094	C	0	0	0	1.4197	0	1	海南	2001	17	0
000659	659	1	2019	0	0	0.693147	3.58352	1.09861	3.52636	1.60944	21.5888	0.723472	0.00661	0.641237	0.101538	2.07944	0.375	0.1571	C	0	0.0359017	0.0179508	3.84844	1	1	广东	1999	21	0.0591629
000661	661	1	2015	0	0	0.693147	2.56495	2.30259	1.38629	1.79176	22.0623	0.361767	0.154653	0.689867	0.201964	2.19722	0.333333	0.2228	C	0	0	0	-3.00133	0	0	吉林	2001	15	0
000661	661	1	2016	0	0	0.693147	1.79176	1.79176	0	1.60944	22.5484	0.282593	0.135127	0.578388	0.0496611	2.19722	0.333333	0.2236	C	0.0183372	0	0.00916861	-0.842912	1	0	吉林	2001	16	0
000661	661	1	2017	0	0	0.693147	1.38629	1.38629	0	1.79176	22.7182	0.29261	0.136867	0.605278	0.0518793	2.19722	0.333333	0.2236	C	0.00559488	0	0.00279744	1.82857	1	1	吉林	2001	17	0
000663	663	1	2016	0	0	1.38629	2.56495	1.09861	2.3979	3.95124	22.1874	0.500101	0.031084	0.374111	0.0530393	1.94591	0.428571	0.1903	C	0	0.0394463	0.0197231	1.65718	1	1	福建	2000	17	0.0064924
000663	663	1	2017	0	0	2.19722	1.38629	1.38629	0	2.19722	22.1496	0.46751	0.016797	0.292213	0.0177242	1.94591	0.428571	0.1903	C	0.00520117	0.0435421	0.0243716	2.53643	1	1	福建	2000	18	0.00480887
000663	663	1	2018	0	0	2.56495	1.60944	1.09861	1.09861	0.693147	21.7488	0.699734	-0.38694	0.218021	-0.0527005	1.94591	0.428571	0.1903	C	0.405817	0.446419	0.426118	4.83494	1	1	福建	2000	19	0.00583929
000663	663	1	2019	0	0	2.3979	0	0	0	1.09861	21.67	0.765554	-0.088262	0.261713	0.0275264	1.94591	0.428571	0.1927	C	0	0.157351	0.0786755	4.23823	1	1	福建	2000	20	0.00500502
000665	665	1	2012	0	0	0.693147	0	0	0	0	21.8992	0.340707	0.05788	0.341339	0.166471	2.3979	0.363636	0.2019	R	0	0	0	0.639678	0	0	湖北	2002	11	0.334744
000665	665	1	2013	0	0	1.38629	0	0	0	0	21.9213	0.299572	0.056113	0.351995	0.187134	2.3979	0.363636	0.2019	R	0	0.00997468	0.00498734	-0.738447	1	0	湖北	2002	12	0.356315
000665	665	1	2014	0	0	0.693147	0	0	0	0	22.7402	0.331647	0.040459	0.294315	0.102953	2.3979	0.363636	0.1431	R	0.0145975	0.0339689	0.0242832	-1.53807	1	0	湖北	2002	13	0.248754
000665	665	1	2015	0	0	2.99573	1.79176	0.693147	1.60944	0.693147	22.7521	0.296669	0.049151	0.318527	0.152337	2.3979	0.363636	0.1316	R	0	0.0277403	0.0138701	-0.930323	1	0	湖北	2002	14	0.251049
000665	665	1	2016	0	0	2.89037	2.89037	1.60944	2.63906	2.56495	22.8175	0.286639	0.038057	0.31574	0.129728	2.3979	0.363636	0.1316	R	0.00995281	0.0395475	0.0247502	0.063838	1	0	湖北	2002	15	0.253877
000665	665	1	2017	0	0	1.38629	2.30259	2.30259	0	1.60944	22.9703	0.352956	0.037704	0.29722	0.0976705	2.30259	0.4	0.1316	R	0.00433412	0.0354584	0.0198963	0.631977	1	0	湖北	2002	16	0.320608
000665	665	1	2018	0	0	2.70805	2.30259	2.19722	0.693147	1.09861	23.1352	0.402302	0.020174	0.266622	0.0504901	2.30259	0.4	0.1316	R	0.0192636	0.0449017	0.0320827	1.38891	1	1	湖北	2002	17	0.281168
000665	665	1	2019	0	0	2.19722	1.38629	1.09861	0.693147	1.60944	23.1968	0.420399	0.010546	0.228055	0.0244585	2.19722	0.444444	0.1216	R	0.0173335	0.0452815	0.0313075	1.94103	1	1	湖北	2002	18	0.299922
000666	666	1	2013	0	0	0.693147	4.93447	4.12713	4.35671	4.65396	23.6605	0.459259	0.103504	0.329807	0.125982	2.07944	0.375	0.3113	C	0	0	0	-2.51487	0	0	北京	2000	14	0.0819257
000666	666	1	2015	0	0	1.94591	5.11199	3.97029	4.7362	4.7185	24.0578	0.509859	0.08043	0.228984	0.0855789	2.07944	0.375	0.3113	C	0.0180179	0	0.00900893	-2.69373	1	0	北京	2000	16	0
000666	666	1	2016	0	0	1.09861	4.95583	4.06044	4.44265	4.18965	24.2877	0.550833	0.069453	0.199225	0.0115104	2.07944	0.375	0.3113	C	0.0181841	0	0.00909207	-0.252019	1	0	北京	2000	17	0
000666	666	1	2017	0	0	0.693147	4.49981	3.49651	4.06044	4.23411	24.3277	0.461464	0.081691	0.177971	-0.0541348	2.07944	0.375	0.3113	C	0	0	0	0.590107	0	0	北京	2000	18	0
000666	666	1	2018	0	0	1.38629	4.94876	3.91202	4.52179	3.97029	24.3853	0.467485	0.054925	0.19855	0.123075	2.07944	0.375	0.3113	C	0.0247803	0	0.0123901	-3.75312	1	0	北京	2000	19	0
000667	667	1	2018	0	0	0.693147	4.31749	3.09104	3.98898	3.73767	23.863	0.662576	0.007391	0.124949	0.0307434	1.94591	0.428571	0.1558	K	0.0263969	0.016169	0.021283	2.53833	1	1	云南	2001	18	0.0312696
000669	669	1	2017	0	0	1.09861	0	0	0	1.38629	23.311	0.65478	0.022803	0.295721	0.0517834	2.19722	0.333333	0.215	D	0.0041038	0.0148064	0.00945508	2.91854	1	1	吉林	2001	17	0.00194501
000669	669	1	2018	0	0	0.693147	0.693147	0	0.693147	1.09861	23.1488	0.752019	-0.143263	0.359968	0.081405	2.07944	0.375	0.2341	D	0.167708	0.173725	0.170716	3.68701	1	1	吉林	2001	18	0.00346922
000670	670	1	2014	0	0	4.00733	2.83321	2.56495	1.60944	1.38629	20.4503	0.290102	0.010281	0.368151	0.0062358	2.19722	0.333333	0.2592	C	0.00205516	0.0273856	0.0147204	0.220434	1	0	湖北	2002	13	0
000670	670	1	2015	0	0	3.4012	1.94591	1.94591	0	2.19722	20.353	0.22105	-0.018483	0.475146	0.0250076	2.19722	0.333333	0.2592	C	0.0295861	0.0562584	0.0429223	3.93989	1	1	湖北	2002	14	0.0597467
000670	670	1	2017	0	0	2.48491	0	0	0	1.38629	19.9178	0.183631	-0.148615	0.386818	0.127114	2.19722	0.333333	0.2592	C	0.5135	0.534436	0.523968	5.56596	1	1	湖北	2002	16	0.116206
000670	670	1	2018	0	0	1.94591	0	0	0	1.09861	19.982	0.220098	-0.414743	0.293151	-0.0660128	2.07944	0.375	0.1291	C	0.192557	0.523977	0.358267	7.01122	1	1	湖北	2002	17	0.020754
000671	671	1	2010	0	0	0.693147	0	0	0	0	22.4989	0.534319	0.120348	0.694029	-0.122519	1.60944	0.3	0.239	S	0	0	0	2.13183	0	1	福建	2000	11	0.012323
000671	671	1	2013	0	0	1.60944	0	0	0	0	24.211	0.868614	0.02435	0.30288	-0.167109	1.94591	0.428571	0.2425	K	0.0191065	0.0065014	0.0128039	6.64332	1	1	福建	2000	14	0.670625
000671	671	1	2014	0	0	1.09861	0	0	0	0	24.5569	0.846881	0.032475	0.352017	-0.12202	1.94591	0.428571	0.2152	K	0	0	0	5.12442	0	1	福建	2000	15	0.867738
000671	671	1	2016	0	0	1.38629	0	0	0	0	25.5143	0.842861	0.015019	0.205641	-0.0214333	2.19722	0.333333	0.1804	K	0.0157564	0.00457227	0.0101643	2.88603	1	1	福建	2000	17	0.92902
000671	671	1	2017	0	0	1.38629	0	0	0	0	26.0857	0.856649	0.013356	0.198772	0.0413551	2.19722	0.333333	0.1804	K	0.00796556	0.00756411	0.00776484	1.96122	1	1	福建	2000	18	0.0409642
000671	671	1	2019	0	0	0.693147	3.58352	1.94591	3.4012	3.43399	26.3951	0.834503	0.015137	0.213852	0.0500599	2.30259	0.4	0.1831	K	0.00131449	0.00876382	0.00503915	2.96007	1	1	福建	2000	20	0.0480976
000672	672	1	2015	0	0	1.79176	0	0	0	1.38629	22.2661	0.601407	0.014088	0.47501	0.0388602	2.19722	0.333333	0.3119	C	0.0690805	0.0125507	0.0408156	1.53537	1	1	甘肃	2003	13	0.000643301
000672	672	1	2016	0	0	2.07944	0	0	0	0	22.4834	0.724193	0.023725	0.497553	0.0937047	2.19722	0.333333	0.3227	C	0.0179952	0	0.00899759	2.72549	1	1	甘肃	2003	14	0.00137535
000672	672	1	2017	0	0	2.19722	1.79176	1.38629	1.09861	0	22.513	0.607327	0.130133	0.777495	0.171922	2.19722	0.333333	0.3227	C	0	0	0	1.32724	0	1	甘肃	2003	15	0.000930107
000672	672	1	2018	0	0	1.79176	2.07944	1.38629	1.60944	1.94591	22.6695	0.490646	0.22223	0.816705	0.231596	2.19722	0.333333	0.3227	C	0	0	0	-2.82363	0	0	甘肃	2003	16	0.00204796
000672	672	1	2019	0	0	1.79176	2.83321	1.94591	2.3979	0	23.0157	0.41616	0.220413	0.877069	0.245796	2.19722	0.333333	0.3227	C	0	0	0	-6.72316	0	0	甘肃	2003	17	0.00136159
000676	676	1	2015	0	0	2.63906	0.693147	0	0.693147	1.09861	19.7158	0.534206	-0.008965	0.674637	0.100255	1.60944	0.4	0.2003	C	0	0.0457765	0.0228882	6.15395	1	1	河南	1992	24	0.0538396
000676	676	1	2016	1	0.125	4.23411	0	0	0	0.693147	22.5937	0.289852	0.092965	0.694904	0.0258107	1.60944	0.4	0.4578	C	0	0	0	1.33041	0	1	河南	1992	25	0.203178
000676	676	1	2017	1	0.142857	4.26268	0	0	0	0	22.6731	0.280641	0.078185	0.942968	-0.00158291	1.60944	0.4	0.3925	I	0	0	0	1.3938	0	1	河南	1992	26	0.217945
000676	676	1	2018	1	0.166667	4.07754	0	0	0	0	22.7888	0.256617	0.095718	1.02696	0.0381755	1.60944	0.4	0.3925	I	0	0	0	0.651389	0	0	河南	1992	27	0.195452
000676	676	1	2019	1	0.166667	4.47734	1.38629	1.09861	0.693147	0.693147	22.9488	0.28118	0.070806	1.2658	0.0139631	1.60944	0.4	0.3585	I	0.0117014	0	0.00585072	0.797075	1	0	河南	1992	28	0.262392
000678	678	1	2013	0	0	0.693147	2.94444	2.19722	2.3979	1.94591	21.4905	0.49023	0.002386	0.529263	-0.0352679	2.19722	0.333333	0.2983	C	0.0109516	0.0346312	0.0227914	2.71294	1	1	湖北	2002	12	0
000679	679	1	2014	0	0	0.693147	0	0	0	0	22.9095	0.765699	0.012068	0.391661	0.0422154	1.79176	0.5	0.2993	F	0.0140849	0.021789	0.0179369	2.37195	1	1	辽宁	1999	16	0
000679	679	1	2015	0	0	2.19722	0	0	0	0	22.8548	0.78223	-0.02582	0.322431	0.00778408	1.79176	0.5	0.2993	F	0.0435219	0.0558988	0.0497104	3.16406	1	1	辽宁	1999	17	0.00548795
000679	679	1	2016	0	0	0.693147	0	0	0	0	22.6608	0.773267	0.003839	0.250801	0.0302084	1.94591	0.428571	0.2806	F	0	0.0245554	0.0122777	2.82091	1	1	辽宁	1999	18	0.00401368
000679	679	1	2017	0	0	1.60944	0	0	0	0	22.5222	0.75439	0.000308	0.283914	0.00966465	1.94591	0.428571	0.2806	F	0	0.0282482	0.0141241	3.68173	1	1	辽宁	1999	19	0.00675482
000679	679	1	2019	0	0	1.09861	0	0	0	0	22.2289	0.850198	-0.070497	0.15836	-0.00175914	1.94591	0.428571	0.2806	F	0.0258421	0.103728	0.0647852	5.00972	1	1	辽宁	1999	21	0.0056933
000680	680	1	2015	0	0	0.693147	4.61512	3.29584	4.31749	4.59512	22.9639	0.628449	-0.093951	0.365921	0.0265715	2.19722	0.333333	0.2762	C	0.0899139	0.123997	0.106956	2.34685	1	1	山东	2005	11	0.064971
000680	680	1	2017	0	0	0.693147	5.62762	4.04305	5.40268	5.12396	22.981	0.621864	0.0066	0.674789	0.056587	2.19722	0.333333	0.2762	C	0	0.0219933	0.0109967	2.21479	1	1	山东	2005	13	0.0724963
000680	680	1	2018	0	0	1.09861	5.53733	3.82864	5.34233	5.3845	22.961	0.608086	0.008936	0.840851	0.0190955	2.19722	0.333333	0.2937	C	0	0.020228	0.010114	2.50463	1	1	山东	2005	14	0.0580818
000680	680	1	2019	0	0	1.38629	5.33754	3.82864	5.09375	5.40717	22.9128	0.584022	0.006766	0.699693	0.0450366	2.19722	0.333333	0.2937	C	0	0.0256866	0.0128433	2.0868	1	1	山东	2005	15	0.0513422
000681	681	1	2014	1	0.2	2.48491	0	0	0	0.693147	21.1444	0.0926271	0.156174	0.427063	0.0439974	2.19722	0.333333	0.1461	C	0	0	0	-4.70494	0	0	江苏	2004	11	0.407798
000681	681	1	2015	1	0.166667	3.13549	0	0	0	0	21.7422	0.237634	0.079672	0.252876	0.043349	2.07944	0.375	0.1398	R	0.0376759	0	0.0188379	-1.15011	1	0	江苏	2004	12	0.800228
000681	681	1	2016	1	0.25	3.66356	1.38629	0.693147	1.09861	1.09861	21.9827	0.337898	0.073266	0.233725	0.0665475	2.07944	0.375	0.1398	R	0.0214763	0.0043385	0.0129074	0.656826	1	0	江苏	2004	13	0.818232
000681	681	1	2017	1	0.25	3.80666	0	0	0	0	22.1341	0.364926	0.082006	0.213713	0.0610147	2.07944	0.375	0.1398	R	0	0	0	1.47806	0	1	江苏	2004	14	0.840262
000681	681	1	2018	1	0.25	3.52636	1.60944	1.60944	0	0	22.1655	0.312123	0.080556	0.237364	0.0688056	2.07944	0.375	0.1398	R	0.00139022	0	0.000695109	2.15056	1	1	江苏	2004	15	0.370512
000681	681	1	2019	1	0.166667	3.63759	1.38629	1.38629	0	0	22.1384	0.253447	0.052104	0.173018	0.0224963	2.07944	0.375	0.1341	R	0.0290081	0.00372346	0.0163658	2.56254	1	1	江苏	2004	16	0.494708
000682	682	1	2010	0	0	1.38629	2.77259	2.19722	2.07944	1.94591	21.3468	0.212441	0.020585	0.571453	0.0479247	2.19722	0.333333	0.1974	I	0	0.0373279	0.018664	0.298335	1	0	山东	2005	6	0.0681238
000682	682	1	2011	0	0	0.693147	2.48491	1.09861	2.30259	3.04452	21.3898	0.226445	0.021773	0.62026	-0.0574063	2.19722	0.333333	0.1974	I	0	0.046703	0.0233515	3.24523	1	1	山东	2005	7	0.0599095
000682	682	1	2012	0	0	1.38629	2.07944	1.60944	1.38629	2.30259	21.599	0.346862	0.027452	0.661292	-0.00437744	2.19722	0.333333	0.1974	C	0	0.0225218	0.0112609	3.10039	1	1	山东	2005	8	0.0349613
000682	682	1	2013	0	0	1.94591	1.79176	1.60944	0.693147	1.60944	21.7086	0.384289	0.035397	0.655698	0.0445459	2.19722	0.333333	0.1974	C	0	0.00759412	0.00379706	0.940973	1	0	山东	2005	9	0.045907
000682	682	1	2014	0	0	1.94591	3.4012	2.94444	2.48491	2.30259	21.8566	0.435378	0.037638	0.636365	0.0377465	2.19722	0.333333	0.1974	C	0	0.000840746	0.000420373	1.67633	1	1	山东	2005	10	0.0453783
000682	682	1	2015	0	0	2.48491	3.78419	3.2581	2.94444	3.3322	21.9076	0.419911	0.035581	0.653636	0.0508781	2.19722	0.333333	0.1974	C	0	0.0012305	0.000615248	1.03626	1	0	山东	2005	11	0.0482314
000682	682	1	2016	0	0	2.70805	3.17805	2.48491	2.56495	3.09104	21.9491	0.405371	0.044399	0.710606	-0.0176639	2.19722	0.333333	0.1974	C	0	0	0	1.33041	0	1	山东	2005	12	0.0466681
000682	682	1	2017	0	0	2.77259	3.78419	3.43399	2.63906	3.13549	22.29	0.341871	0.045435	0.660784	0.0400691	2.19722	0.333333	0.1974	C	0	0	0	-0.911067	0	0	山东	2005	13	0.0679062
000682	682	1	2018	0	0	2.3979	3.82864	3.2581	3.04452	3.17805	22.3632	0.363459	0.044889	0.611806	0.0515976	2.07944	0.375	0.2758	C	0	0	0	-0.429145	0	0	山东	2005	14	0.0688947
000682	682	1	2019	0	0	3.58352	4.18965	3.29584	3.68888	3.80666	22.5576	0.431899	0.049536	0.59893	0.0811915	2.07944	0.375	0.2758	I	0	0	0	-1.11065	0	0	山东	2005	15	0.0679292
000683	683	1	2011	0	0	0.693147	0	0	0	0	22.5173	0.456107	0.065531	0.536494	0.0370343	2.19722	0.444444	0.1986	C	0	0	0	2.83905	0	1	内蒙古	2001	11	0.00248191
000683	683	1	2016	0	0	2.30259	3.61092	0.693147	3.58352	1.60944	23.8249	0.56106	-0.030451	0.439068	0.0216913	2.19722	0.333333	0.3413	C	0.0405895	0.057363	0.0489762	1.40513	1	1	内蒙古	2001	16	0.00431531
000683	683	1	2017	0	0	2.19722	2.3979	1.38629	2.07944	3.63759	23.8161	0.522167	0.042438	0.465486	0.0638998	2.19722	0.333333	0.3334	C	0	0	0	1.13931	0	1	内蒙古	2001	17	0.00310422
000683	683	1	2018	0	0	1.79176	2.94444	1.79176	2.63906	2.70805	23.8851	0.502393	0.07178	0.390939	0.0736248	2.48491	0.333333	0.3326	C	0	0	0	0.652381	0	0	内蒙古	2001	18	0.00301157
000683	683	1	2019	0	0	1.09861	3.04452	0	3.04452	2.63906	23.8811	0.483047	0.037042	0.326448	0.0646962	2.48491	0.333333	0.286	C	0.0139367	0.013462	0.0136993	1.69308	1	1	内蒙古	2001	19	0.0104332
000685	685	1	2014	0	0	0.693147	0	0	0	0.693147	23.0214	0.232986	0.083851	0.124751	0.0381669	2.19722	0.333333	0.4926	D	0	0	0	-0.270682	0	0	广东	1999	16	0
000685	685	1	2015	1	0.111111	0.693147	1.38629	1.09861	0.693147	0.693147	23.3439	0.196852	0.128274	0.10382	0.0234059	2.19722	0.333333	0.4681	D	0	0	0	-1.62447	0	0	广东	1999	17	0.00959057
000685	685	1	2017	1	0.111111	1.38629	3.46574	2.94444	2.63906	2.63906	23.486	0.227687	0.071236	0.104459	0.035599	2.19722	0.333333	0.4798	D	0.0138871	0	0.00694357	0.422036	1	0	广东	1999	19	0.00678189
000685	685	1	2018	0	0	1.79176	3.73767	3.21888	2.89037	2.48491	23.5649	0.265539	0.043701	0.122058	0.0335298	2.19722	0.333333	0.4798	D	0.0330899	0	0.0165449	0.576659	1	0	广东	1999	20	0.0189387
000685	685	1	2019	0	0	1.79176	3.3322	2.83321	2.48491	2.63906	23.6747	0.29566	0.059045	0.122369	0.0434985	2.07944	0.375	0.4798	D	0	0	0	0.278862	0	0	广东	1999	21	0.00653443
000688	688	1	2013	0	0	1.09861	0	0	0	0	20.8574	0.150741	0.197068	0.602484	0.188622	2.19722	0.333333	0.4083	B	0	0	0	-1.44208	0	0	重庆	2005	9	0.00347121
000688	688	1	2014	0	0	1.09861	0	0	0	0	21.2196	0.265747	0.20847	0.701337	0.182585	2.19722	0.333333	0.4099	B	0	0	0	-1.01029	0	0	重庆	2005	10	0.00201072
000688	688	1	2015	0	0	1.09861	0	0	0	0	21.3766	0.222466	0.16157	0.61195	0.100488	2.19722	0.333333	0.4099	B	0	0	0	-0.252153	0	0	重庆	2005	11	0.0017863
000688	688	1	2016	0	0	0.693147	0	0	0	0	21.3948	0.0946737	0.120002	0.574529	0.211152	2.19722	0.333333	0.4099	B	0	0	0	-0.089657	0	0	重庆	2005	12	0.00137459
000688	688	1	2017	0	0	1.09861	0	0	0	0	21.589	0.077885	0.189412	0.572424	0.214005	2.19722	0.333333	0.4099	B	0	0	0	1.33041	0	1	重庆	2005	13	0.00201094
000688	688	1	2018	0	0	1.09861	3.04452	0	3.04452	0	21.6879	0.10764	0.161263	0.490261	0.181806	1.94591	0.428571	0.4099	B	0	0	0	1.76133	0	1	重庆	2005	14	0.00819926
000688	688	1	2019	0	0	0.693147	0	0	0	3.04452	21.7036	0.200244	0.064606	0.385886	0.127272	1.94591	0.428571	0.4099	B	0.0948219	0	0.047411	2.79315	1	1	重庆	2005	15	0.00561277
000690	690	1	2012	0	0	1.38629	0	0	0	0	22.978	0.59808	0.051135	0.447622	0.140415	2.19722	0.333333	0.3088	D	0	0	0	1.52302	0	1	广东	1999	14	0.00469911
000690	690	1	2013	0	0	1.38629	0	0	0	0	23.0081	0.533225	0.114413	0.584348	0.227007	2.19722	0.333333	0.3088	D	0	0	0	-3.14847	0	0	广东	1999	15	0.0035056
000690	690	1	2014	0	0	1.38629	0	0	0	0	22.9804	0.475295	0.105134	0.483444	0.170011	2.19722	0.333333	0.3024	D	0	0	0	-2.53722	0	0	广东	1999	16	0.0019715
000690	690	1	2016	0	0	2.89037	0	0	0	0	23.4798	0.476761	0.053016	0.278215	0.0713813	2.19722	0.333333	0.2611	D	0.0263159	0	0.013158	-0.646922	1	0	广东	1999	18	0.0120668
000690	690	1	2017	0	0	2.30259	0	0	0	0	23.5791	0.512	0.006225	0.151798	0.0441799	2.19722	0.333333	0.16	D	0.0573174	0.0313844	0.0443509	1.94839	1	1	广东	1999	19	0.0183308
000690	690	1	2018	0	0	1.94591	0	0	0	0	23.7956	0.589695	0.023717	0.19672	0.0455079	2.19722	0.333333	0.16	D	0.00543495	0.00674525	0.0060901	1.44113	1	1	广东	1999	20	0.0142331
000690	690	1	2019	0	0	2.48491	0	0	0	0	23.667	0.499557	0.043527	0.277324	0.100248	2.19722	0.333333	0.16	D	0	0	0	0.453431	0	0	广东	1999	21	0.0096621
000695	695	1	2010	0	0	0.693147	0	0	0	0	20.748	0.676708	0.007478	0.677858	0.0383447	2.19722	0.333333	0.373	D	0	0.0159017	0.00795087	1.33041	1	1	天津	2001	10	0.0318478
000695	695	1	2011	0	0	0.693147	0	0	0	0	20.9601	0.732609	0.005717	0.640395	0.00586291	2.19722	0.333333	0.373	D	0	0.0208111	0.0104055	5.65793	1	1	天津	2001	11	0.0212955
000698	698	1	2014	0	0	0.693147	3.43399	2.70805	2.83321	2.94444	22.7436	0.588404	0.002264	1.44686	0.0102684	2.19722	0.333333	0.3308	C	0	0.0051115	0.00255575	2.6742	1	1	辽宁	1999	16	0
000700	700	1	2015	0	0	0.693147	2.70805	1.09861	2.56495	2.77259	22.2401	0.470709	0.069856	0.739157	0.0571829	1.60944	0.4	0.3404	C	0	0	0	0.934851	0	0	江苏	2004	12	0.145236
000701	701	1	2010	0	0	2.19722	1.94591	0	1.94591	1.94591	21.9368	0.699733	0.031675	2.90661	0.0263249	2.19722	0.333333	0.282	F	0	0.00410467	0.00205234	2.00353	1	1	福建	2000	11	0.0408236
000701	701	1	2011	0	0	2.48491	3.04452	1.09861	2.94444	2.70805	22.2628	0.757724	0.032819	2.75821	0.0227327	2.19722	0.333333	0.282	F	0	0.00579827	0.00289913	4.43773	1	1	福建	2000	12	0.0485177
000701	701	1	2012	0	0	2.89037	3.66356	2.19722	3.43399	3.3322	22.4124	0.782629	0.028307	2.90219	-0.172319	2.19722	0.333333	0.282	F	0.00337336	0.0129276	0.00815048	7.10693	1	1	福建	2000	13	0.0367214
000701	701	1	2013	0	0	3.21888	2.99573	1.09861	2.89037	3.13549	22.8592	0.828761	0.042202	2.77718	0.00360619	2.19722	0.333333	0.282	F	0	0	0	2.663	0	1	福建	2000	14	0.0205187
000701	701	1	2014	0	0	2.89037	3.58352	1.79176	3.43399	3.49651	23.078	0.790127	0.021277	2.77459	0.0456552	2.19722	0.333333	0.2179	F	0.0159067	0.01258	0.0142434	1.66792	1	1	福建	2000	15	0
000701	701	1	2015	0	0	4.02535	3.58352	0.693147	3.55535	3.21888	23.3766	0.705449	0.009868	2.36942	0.0190323	2.19722	0.333333	0.2179	F	0.0177717	0.0202108	0.0189912	1.20196	1	1	福建	2000	16	0.0222973
000701	701	1	2016	0	0	4.11087	3.89182	2.07944	3.73767	3.52636	23.4954	0.657712	0.008459	2.48995	0.0398055	2.19722	0.333333	0.1666	F	0.00851768	0.0199354	0.0142265	1.82083	1	1	福建	2000	17	0.0236732
000701	701	1	2017	0	0	4.04305	4.33073	2.83321	4.09434	3.98898	23.4639	0.646789	0.004948	2.49585	0.0206568	2.19722	0.333333	0.1666	F	0.00691807	0.0236082	0.0152631	2.54411	1	1	福建	2000	18	0.028047
000701	701	1	2018	0	0	3.61092	3.95124	1.79176	3.85015	4.04305	23.5201	0.691093	0.002831	2.63923	-0.0336645	2.19722	0.333333	0.1666	F	0.00488423	0.0292951	0.0170896	3.24771	1	1	福建	2000	19	0.0355206
000701	701	1	2019	0	0	3.58352	3.85015	1.94591	3.71357	4.21951	23.7056	0.844306	-0.145497	2.344	-0.145673	2.19722	0.333333	0.1666	F	0.150282	0.178728	0.164505	5.45336	1	1	福建	2000	20	0.0636099
000702	702	1	2010	0	0	1.79176	0	0	0	0	20.6525	0.527542	0.012264	1.94022	0.0751585	1.94591	0.428571	0.2422	C	0	0.0193049	0.00965243	1.48785	1	1	湖南	2001	10	0.00134366
000702	702	1	2011	0	0	1.60944	0	0	0	0	20.5393	0.449502	0.007399	2.16812	-0.0157299	1.79176	0.5	0.2392	C	0.00253747	0.0267364	0.014637	4.44781	1	1	湖南	2001	11	0.00115692
000702	702	1	2012	0	0	1.09861	0	0	0	0	20.6312	0.496521	0.005353	2.25465	0.110965	1.94591	0.428571	0.2393	C	0.00306099	0.032636	0.0178485	2.25387	1	1	湖南	2001	12	0.0010391
000702	702	1	2013	0	0	1.09861	0	0	0	0	20.4068	0.394248	-0.030653	2.46733	0.0479278	1.94591	0.428571	0.2575	C	0.0372304	0.066131	0.0516807	2.61279	1	1	湖南	2001	13	0.00081189
000702	702	1	2014	0	0	1.60944	0	0	0	0	20.3825	0.307983	0.036908	2.50196	0.00794714	1.94591	0.428571	0.2553	C	0	0	0	2.95418	0	1	湖南	2001	14	0.000556337
000702	702	1	2015	0	0	0.693147	0.693147	0.693147	0	0	20.2588	0.266837	0.006797	1.96591	0.0116718	1.79176	0.5	0.2513	C	0.00904346	0.0266355	0.0178395	2.72932	1	1	湖南	2001	15	0.000277698
000703	703	1	2014	0	0	0.693147	2.83321	2.19722	2.19722	3.09104	24.0091	0.737606	-0.01569	1.11055	0.0703561	2.19722	0.333333	0.7003	C	0.0467083	0.0267412	0.0367248	2.32987	1	1	广西	2005	10	0.0176486
000703	703	1	2015	0	0	0.693147	2.63906	2.48491	1.09861	2.30259	23.9505	0.669643	0.006243	1.16738	0.0162716	2.19722	0.333333	0.6185	C	0	0.00498449	0.00249224	2.50515	1	1	广西	2005	11	0.0269387
000703	703	1	2016	0	0	1.60944	3.04452	2.70805	1.94591	2.19722	24.0387	0.52011	0.033697	1.22933	0.112446	2.19722	0.333333	0.505	C	0	0	0	0.495538	0	0	广西	2005	12	0.0627467
000703	703	1	2017	0	0	2.48491	3.13549	2.99573	1.38629	2.3979	24.3013	0.506781	0.060202	2.08278	0.0664597	2.19722	0.333333	0.4165	C	0	0	0	1.20705	0	1	广西	2005	13	0.0923128
000703	703	1	2018	0	0	2.19722	4.34381	4.04305	3.04452	3.3322	24.8113	0.626552	0.047018	1.78034	0.0280855	2.19722	0.333333	0.444	C	0	0	0	0.835207	0	0	广西	2005	14	0.0462466
000703	703	1	2019	0	0	1.79176	5.17048	4.86753	3.85015	3.46574	25.1686	0.659003	0.054679	1.08279	-0.00131504	1.94591	0.428571	0.4106	C	0	0	0	2.7114	0	1	广西	2005	15	0.0474132
000705	705	1	2012	0	0	0.693147	0.693147	0.693147	0	0	21.2254	0.328037	0.032944	1.26158	0.0765554	2.19722	0.333333	0.2063	F	0	0.00829061	0.0041453	-0.166516	1	0	浙江	2001	12	0.0162845
000705	705	1	2013	0	0	1.38629	1.79176	1.38629	1.09861	0.693147	21.2793	0.324508	0.038746	1.18855	0.00997319	2.19722	0.333333	0.1994	F	0	0	0	1.22774	0	1	浙江	2001	13	0.00994768
000705	705	1	2014	0	0	1.38629	0	0	0	1.09861	21.3125	0.321773	0.023016	1.17375	0.0451622	2.19722	0.333333	0.1994	F	0.0122601	0.010841	0.0115506	0.816266	1	0	浙江	2001	14	0
000705	705	1	2015	0	0	1.79176	0	0	0	0	21.385	0.340293	0.019818	1.15672	0.0292771	2.19722	0.333333	0.1994	F	0.00810205	0.0102608	0.00918142	1.16474	1	1	浙江	2001	15	0.047181
000705	705	1	2016	0	0	1.38629	0	0	0	0.693147	21.4249	0.348689	0.023576	1.2304	0.0575038	2.19722	0.333333	0.1994	F	0	0.00481842	0.00240921	1.18586	1	1	浙江	2001	16	0.0395306
000705	705	1	2017	0	0	1.09861	0.693147	0.693147	0	0	21.4417	0.322559	0.030947	1.26733	0.0252163	2.19722	0.333333	0.1994	F	0	0	0	1.61419	0	1	浙江	2001	17	0.0198398
000705	705	1	2019	0	0	2.30259	0.693147	0.693147	0	0	21.6744	0.338722	0.090923	1.37747	0.045724	2.07944	0.375	0.202	F	0	0	0	-0.109727	0	0	浙江	2001	19	0.0264904
000708	708	1	2015	0	0	1.09861	1.94591	1.60944	1.09861	1.94591	22.3598	0.319129	0.0532	1.21931	0.0189453	1.94591	0.428571	0.2995	C	0.00403475	0	0.00201737	0.484916	1	0	湖北	2002	14	0
000709	709	1	2019	0	0	0.693147	4.85981	4.23411	4.11087	4.15888	26.0795	0.722388	0.013659	0.577612	0.0462761	2.3979	0.363636	0.3973	C	0.00317175	0.0444169	0.0237943	2.86285	1	1	河北	2001	19	0
000710	710	1	2017	1	0.111111	2.30259	1.94591	1.94591	0	0.693147	21.3146	0.136147	0.161372	0.773168	0.0411593	2.19722	0.333333	0.1455	M	0	0	0	-0.218475	0	0	四川	2005	13	0.352589
000710	710	1	2018	1	0.25	1.79176	1.94591	1.94591	0	0	21.5017	0.108208	0.130394	0.722714	0.0759099	2.19722	0.333333	0.1455	M	0	0	0	-0.672803	0	0	四川	2005	14	0.0393353
000710	710	1	2019	1	0.2	1.94591	2.70805	2.30259	1.79176	1.09861	21.8446	0.23521	0.147566	0.616612	0.0400983	2.19722	0.333333	0.1389	M	0	0	0	1.04266	0	0	四川	2005	15	0.0400324
000711	711	1	2016	0	0	2.19722	4.21951	3.3673	3.68888	3.09104	22.1307	0.267287	0.008653	0.210266	-0.0630258	1.94591	0.428571	0.1985	K	0	0.0109383	0.00546914	1.33041	1	1	黑龙江	2002	15	0.0168676
000711	711	1	2017	0	0	3.3673	3.63759	2.70805	3.17805	3.80666	22.888	0.500426	0.046961	0.28253	-0.0453455	1.94591	0.428571	0.1948	A	0	0	0	2.64215	0	1	黑龙江	2002	16	0.0925437
000711	711	1	2018	0	0	3.7612	4.33073	3.49651	3.78419	3.09104	23.1207	0.59171	0.010767	0.252782	-0.0767061	2.19722	0.333333	0.1948	E	0.0153418	0.0135743	0.014458	4.6524	1	1	黑龙江	2002	17	0.378763
000711	711	1	2019	0	0	4.04305	4.17439	3.29584	3.66356	3.91202	23.218	0.564838	-0.093186	0.164531	-0.00731471	2.19722	0.333333	0.1668	E	0.11009	0.117482	0.113786	3.4555	1	1	黑龙江	2002	18	0.0367398
000713	713	1	2010	0	0	0.693147	2.94444	2.94444	0	0	21.3558	0.410019	0.054223	0.906719	-0.0137996	2.19722	0.333333	0.3411	A	0	0	0	1.00427	0	0	安徽	1994	17	0.00267403
000713	713	1	2015	0	0	0.693147	2.48491	0	2.48491	2.63906	21.3454	0.268832	0.016224	0.593126	0.0605082	1.60944	0.6	0.3411	A	0.0156044	0	0.0078022	0.316008	1	0	安徽	1994	22	0
000713	713	1	2017	0	0	0.693147	3.09104	3.09104	0	0	21.5085	0.371378	0.006857	0.678289	-0.0646357	1.60944	0.571429	0.3411	A	0.0089039	0.0113672	0.0101356	3.16581	1	1	安徽	1994	24	0.0170253
000715	715	1	2013	0	0	0.693147	0	0	0	0	21.5125	0.422104	0.048767	1.59114	0.0717347	2.19722	0.333333	0.3386	F	0.00346444	0	0.00173222	0.093101	1	0	辽宁	1999	15	0.00464323
000715	715	1	2014	0	0	0.693147	0	0	0	0	21.5261	0.507915	0.037083	1.38883	0.0128707	2.19722	0.333333	0.3386	F	0.0130698	0	0.00653489	1.33041	1	1	辽宁	1999	16	0
000715	715	1	2015	0	0	2.56495	0	0	0	0	21.4968	0.47122	0.031765	1.25918	0.0338198	2.19722	0.333333	0.3386	F	0.0105459	0	0.00527295	0.51533	1	0	辽宁	1999	17	0.00748519
000715	715	1	2016	0	0	1.94591	0	0	0	0	21.4785	0.429003	0.041285	1.13676	0.0238325	2.19722	0.333333	0.3386	F	0	0	0	0.344563	0	0	辽宁	1999	18	0.00982596
000715	715	1	2017	0	0	1.60944	0.693147	0.693147	0	0	21.4865	0.40653	0.039583	1.1507	0.0492453	2.19722	0.333333	0.3386	F	0	0	0	-0.351723	0	0	辽宁	1999	19	0.00973253
000715	715	1	2018	0	0	1.38629	0	0	0	0	21.498	0.379362	0.041846	1.18254	0.0487979	2.19722	0.333333	0.3386	F	0	0	0	-0.935624	0	0	辽宁	1999	20	0.0108212
000715	715	1	2019	0	0	0.693147	0	0	0	0	21.5532	0.355108	0.069152	1.21087	0.0680353	2.07944	0.375	0.3834	F	0	0	0	-1.63176	0	0	辽宁	1999	21	0.0167926
000716	716	1	2012	0	0	1.09861	1.94591	0	1.94591	1.38629	20.6759	0.636328	0.017118	0.626884	0.0428865	2.19722	0.333333	0.227	C	0.0292572	0.0302961	0.0297767	5.97132	1	1	广西	2005	8	0
000716	716	1	2013	0	0	2.77259	0	0	0	1.60944	21.1011	0.425959	0.030857	0.980946	0.0736655	2.19722	0.333333	0.3321	C	0	0.0133153	0.00665763	0.782128	1	0	广西	2005	9	0
000716	716	1	2014	0	0	2.30259	1.09861	0	1.09861	0	21.5685	0.222522	0.032632	0.790739	-0.0145318	2.19722	0.333333	0.3255	C	0	0.0089631	0.00448155	-1.94657	1	0	广西	2005	10	0
000716	716	1	2015	0	0	1.79176	1.38629	0	1.38629	1.79176	21.7617	0.384817	0.053134	0.672707	0.0570677	2.19722	0.333333	0.3272	C	0	0	0	-0.143378	0	0	广西	2005	11	0
000716	716	1	2016	0	0	2.48491	1.60944	0	1.60944	1.09861	21.8597	0.415167	0.008472	0.779228	-0.0220006	2.19722	0.333333	0.3269	C	0.0360469	0.0392722	0.0376595	2.17182	1	1	广西	2005	12	0
000716	716	1	2017	0	0	4.56435	3.09104	1.94591	2.77259	1.94591	22.342	0.461259	0.02567	0.679152	0.0756586	2.07944	0.375	0.3293	C	0	0.0272629	0.0136314	0.224943	1	0	广西	2005	13	0
000716	716	1	2018	0	0	3.7612	3.3673	2.3979	2.94444	2.83321	22.4096	0.476286	0.004635	0.758993	0.0319835	2.07944	0.375	0.3056	C	0.0199233	0.0516126	0.035768	1.99076	1	1	广西	2005	14	0
000716	716	1	2019	0	0	4.04305	1.09861	0	1.09861	2.77259	22.3908	0.464141	0.002607	0.836666	0.0402686	2.19722	0.333333	0.3063	C	0.00999732	0.0450717	0.0275345	2.23109	1	1	广西	2005	15	0
000717	717	1	2015	0	0	0.693147	3.98898	3.04452	3.52636	3.63759	23.5303	0.905139	-0.147763	0.634465	0.0299296	2.3979	0.363636	0.5337	C	0.0971916	0.152139	0.124665	3.84714	1	1	广东	1999	17	0.00273012
000717	717	1	2017	0	0	1.09861	4.76217	3.71357	4.34381	4.11087	23.3916	0.793792	0.171246	1.77186	0.219185	2.3979	0.363636	0.5305	C	0	0	0	2.42281	0	1	广东	1999	19	0.265452
000717	717	1	2018	0	0	1.94591	5.44242	4.75359	4.75359	4.23411	23.5222	0.623936	0.196918	1.6147	0.231596	2.3979	0.363636	0.5305	C	0	0	0	0.416323	0	0	广东	1999	20	0.26607
000717	717	1	2019	0	0	1.94591	6.20658	5.79606	5.12396	5.09987	23.5665	0.534179	0.108549	1.7348	0.120596	1.79176	0.5	0.5305	C	0.0443497	0	0.0221748	0.579138	1	0	广东	1999	21	0.38453
000718	718	1	2014	0	0	1.38629	0	0	0	0.693147	23.7855	0.771962	0.036251	0.259387	0.0375403	1.94591	0.428571	0.2681	K	0.00468146	0	0.00234073	2.33093	1	1	吉林	2001	14	0
000718	718	1	2015	0	0	0.693147	0	0	0	0	23.9335	0.614116	0.03823	0.319549	0.12717	1.94591	0.428571	0.2175	K	0	0	0	-0.466309	0	0	吉林	2001	15	0.228093
000718	718	1	2016	0	0	0.693147	0	0	0	0	23.7769	0.611588	0.04547	0.353467	0.168486	1.94591	0.428571	0.2175	K	0	0	0	0.641674	0	0	吉林	2001	16	0.246518
000718	718	1	2017	0	0	0.693147	0	0	0	0	23.7041	0.540393	0.05229	0.282073	0.100866	1.94591	0.428571	0.2175	K	0	0	0	1.10459	0	0	吉林	2001	17	0.21674
000718	718	1	2018	0	0	0.693147	0	0	0	0	23.6618	0.529465	0.050726	0.168108	0.0425927	1.94591	0.428571	0.2175	K	0	0	0	0.606344	0	0	吉林	2001	18	0.017632
000719	719	1	2011	0	0	1.09861	0	0	0	0	21.5357	0.305213	0.062034	0.78065	0.109489	2.07944	0.375	0.751	R	0.973986	0	0.486993	0.980223	1	0	河南	1992	20	0.00948805
000719	719	1	2012	0	0	0.693147	0	0	0	0	21.6774	0.324546	0.077712	0.936784	0.121889	2.19722	0.333333	0.7578	R	0.373916	0	0.186958	-0.364177	1	0	河南	1992	21	0.0158993
000719	719	1	2014	0	0	1.38629	0	0	0	0	22.8722	0.347621	0.080994	0.901582	0.138255	2.19722	0.333333	0.7546	R	0.0710388	0	0.0355194	-3.14547	1	0	河南	1992	23	0
000719	719	1	2015	0	0	2.63906	0	0	0	0	22.9531	0.340795	0.07808	0.798753	0.097402	2.19722	0.333333	0.7418	R	0.0313295	0	0.0156648	-2.28568	1	0	河南	1992	24	0.0131955
000719	719	1	2016	0	0	1.94591	3.04452	0	3.04452	0	23.0406	0.341196	0.069116	0.811404	0.0692113	2.19722	0.333333	0.7306	R	0.0214958	0.00848851	0.0149922	-1.41307	1	0	河南	1992	25	0.015452
000719	719	1	2017	0	0	2.83321	1.60944	1.09861	1.09861	3.04452	23.118	0.341727	0.066354	0.774335	0.0764064	2.30259	0.4	0.7319	R	0.0113603	0.0068084	0.00908436	-1.44343	1	0	河南	1992	26	0.0265015
000719	719	1	2018	0	0	2.77259	3.43399	1.38629	3.3322	2.48491	23.1675	0.326794	0.065927	0.800558	0.0622898	2.19722	0.333333	0.6296	R	0.00497113	0	0.00248557	-1.61817	1	0	河南	1992	27	0.027737
000719	719	1	2019	0	0	2.94444	2.89037	1.09861	2.77259	3.17805	23.2347	0.323724	0.07022	0.796523	0.0653551	2.19722	0.333333	0.6296	R	0	0	0	-1.01675	0	0	河南	1992	28	0.0331281
000720	720	1	2016	0	0	0.693147	2.07944	0.693147	1.94591	1.09861	22.4012	0.775646	-0.009261	0.463028	0.0908485	2.3979	0.363636	0.1854	D	0.0306925	0.0505654	0.0406289	3.13633	1	1	山东	2005	12	0
000720	720	1	2017	0	0	2.19722	1.38629	0	1.38629	1.60944	22.9242	0.842368	-0.063319	0.30747	0.0456733	2.19722	0.333333	0.2126	D	0.066335	0.100928	0.0836317	3.93443	1	1	山东	2005	13	0
000720	720	1	2019	0	0	2.83321	1.60944	0.693147	1.38629	1.60944	22.2552	0.437524	0.099356	0.726247	-0.0597056	2.30259	0.4	0.2326	D	0	0	0	3.70224	0	1	山东	2005	15	0.147822
000721	721	1	2012	0	0	1.09861	0	0	0	0	20.4218	0.370423	0.022104	0.895473	0.0452859	2.19722	0.333333	0.2631	H	0.0280776	0.0338151	0.0309464	2.93026	1	1	陕西	1995	18	0.0013744
000721	721	1	2013	0	0	0.693147	0	0	0	0	20.7428	0.296193	0.017553	0.635348	0.0304015	2.19722	0.333333	0.2104	H	0.0157821	0.0297104	0.0227462	0.168182	1	0	陕西	1995	19	0.0073825
000721	721	1	2015	0	0	1.09861	1.60944	0	1.60944	0	20.8067	0.379224	-0.03078	0.463898	0.00232348	2.19722	0.333333	0.2104	H	0.0473043	0.0520819	0.0496931	1.134	1	1	陕西	1995	21	0.0150163
000721	721	1	2016	0	0	0.693147	0.693147	0	0.693147	1.60944	20.7722	0.347471	0.00918	0.46843	0.0234317	2.19722	0.333333	0.2104	H	0	0.0193928	0.00969638	1.67552	1	1	陕西	1995	22	0.00726611
000721	721	1	2017	0	0	0.693147	0	0	0	0	20.7964	0.378235	-0.012091	0.464513	0.011961	2.07944	0.375	0.2104	H	0.0128557	0.0345358	0.0236957	1.29012	1	1	陕西	1995	23	0.00320918
000721	721	1	2019	0	0	0.693147	2.77259	1.09861	2.63906	0	20.8218	0.437833	-0.040374	0.42109	-0.0305835	2.19722	0.333333	0.2104	H	0.0418467	0.0741046	0.0579757	3.05635	1	1	陕西	1995	25	0.0632352
000723	723	1	2014	0	0	0.693147	0	0	0	1.09861	20.5451	0.401394	0.011571	1.15549	-0.0316964	2.30259	0.4	0.2973	C	0.0120022	0	0.00600109	2.75178	1	1	山西	2007	8
000723	723	1	2017	0	0	1.09861	3.3673	2.77259	2.63906	0.693147	23.3492	0.391882	0.092763	0.926617	0.102451	2.19722	0.333333	0.7319	C	0	0	0	1.31462	0	1	山西	2007	11	0
000723	723	1	2018	0	0	1.09861	3.21888	1.79176	2.99573	2.70805	23.651	0.566621	0.118453	0.867253	0.0821376	2.19722	0.333333	0.7319	C	0	0	0	0.559825	0	0	山西	2007	12	0
000725	725	1	2012	0	0	1.09861	6.49224	5.47646	5.91889	6.23245	24.9295	0.474486	0.002714	0.379343	0.0460302	2.3979	0.363636	0.1135	C	0	0.0441459	0.022073	2.18961	1	1	北京	2000	13	0.198569
000725	725	1	2014	0	0	1.79176	6.66823	5.64897	5.45532	6.37161	25.6377	0.43512	0.023743	0.321851	0.0594231	2.48491	0.333333	0.1151	C	0	0.0139236	0.00696181	-0.824995	1	0	北京	2000	15	0.125298
000725	725	1	2015	0	0	2.30259	6.66441	5.85507	6.14847	6.2634	25.751	0.486537	0.011343	0.336691	0.0687672	2.3979	0.363636	0.1156	C	0.0115273	0.0264324	0.0189799	-0.258102	1	0	北京	2000	16	0.0959837
000725	725	1	2016	0	0	2.89037	6.8742	6.11147	5.71043	6.30992	26.0469	0.551437	0.011434	0.385185	0.0491056	2.48491	0.333333	0.1156	C	0.00451991	0.024753	0.0146364	0.038951	1	0	北京	2000	17	0.102726
000725	725	1	2017	0	0	3.3322	7.00033	6.20658	5.70044	6.48311	26.1053	0.592813	0.034084	0.406728	0.102562	2.48491	0.333333	0.1168	C	0	0.00197639	0.000988197	0.321182	1	0	北京	2000	18	0.111667
000725	725	1	2018	0	0	3.58352	7.12609	6.37332	5.64545	6.51323	26.2497	0.604125	0.010283	0.346732	0.0844791	2.48491	0.333333	0.1168	C	0.0154642	0.028161	0.0218126	0.723864	1	0	北京	2000	19	0.0617778
000725	725	1	2019	0	0	3.63759	7.18387	6.53088	5.78996	6.65673	26.3951	0.585627	-0.001478	0.360187	0.076622	2.48491	0.333333	0.1168	C	0.0179467	0.0375139	0.0277303	1.18776	1	1	北京	2000	20	0.0526416
000726	726	1	2011	1	0.111111	1.09861	3.43399	1.38629	3.3322	3.43399	22.7712	0.294377	0.120813	0.823233	0.128942	2.63906	0.357143	0.1222	C	0	0	0	-0.507551	0	0	山东	2005	7	0.00055322
000726	726	1	2012	1	0.111111	1.09861	3.43399	2.07944	3.17805	3.2581	22.8217	0.306452	0.089829	0.740501	0.143557	2.63906	0.357143	0.1222	C	0.0258979	0	0.0129489	-0.898157	1	0	山东	2005	8	0
000726	726	1	2014	1	0.176471	1.79176	3.89182	2.89037	3.46574	3.3673	22.8782	0.186753	0.114953	0.724158	0.128899	2.56495	0.384615	0.1469	C	0.000447467	0	0.000223733	-2.98079	1	0	山东	2005	10	0
000726	726	1	2015	1	0.176471	1.60944	4.48864	3.91202	3.68888	3.82864	22.9306	0.199597	0.083024	0.696809	0.113032	2.56495	0.384615	0.1469	C	0.032108	0	0.016054	-2.75061	1	0	山东	2005	11	0
000726	726	1	2016	1	0.166667	1.60944	4.33073	3.71357	3.58352	3.21888	22.9647	0.211971	0.092233	0.646736	0.139338	2.56495	0.384615	0.1521	C	0.00363419	0	0.0018171	-2.05295	1	0	山东	2005	12	0
000726	726	1	2017	1	0.166667	1.60944	3.97029	3.43399	3.13549	4.09434	23.0428	0.235536	0.089973	0.652829	0.102062	2.63906	0.357143	0.1521	C	0.00371367	0	0.00185684	-1.28726	1	0	山东	2005	13	0.00893503
000726	726	1	2018	1	0.142857	2.07944	4.79579	4.14313	4.07754	3.17805	23.0782	0.266844	0.082884	0.664374	0.135735	2.63906	0.357143	0.1521	C	0.00857447	0	0.00428724	-1.13286	1	0	山东	2005	14	0.0076006
000726	726	1	2019	1	0.142857	1.09861	5.17048	4.46591	4.49981	4.36945	23.1986	0.301725	0.088241	0.606638	0.0913817	2.63906	0.357143	0.1636	C	0	0	0	0.009325	0	0	山东	2005	15	0.00397475
000727	727	1	2010	0	0	1.60944	3.04452	2.30259	2.48491	2.56495	20.7525	0.49647	-0.036859	0.626367	0.107576	1.79176	0.333333	0.2577	C	0.0161844	0.0684839	0.0423341	3.25256	1	1	江苏	2004	7	0.050827
000727	727	1	2014	0	0	1.09861	3.29584	2.56495	2.70805	2.94444	23.1694	0.924613	0.002387	0.158529	0.00455115	1.94591	0.428571	0.227	C	0	0.0352796	0.0176398	-0.258321	1	0	江苏	2004	11	0
000727	727	1	2017	0	0	0.693147	5.53339	5.23644	4.18965	4.04305	24.243	0.456457	0.001855	0.177449	0.0217928	2.19722	0.333333	0.2451	C	0	0.0342054	0.0171027	2.25684	1	1	江苏	2004	14	0.0486922
000727	727	1	2019	0	0	1.38629	5.36129	4.83628	4.47734	5.01728	23.7899	0.671794	-0.360764	0.196282	0.0296853	2.19722	0.333333	0.2451	C	0.331599	0.3968	0.3642	3.72248	1	1	江苏	2004	16	0.0391801
000729	729	1	2014	0	0	2.19722	4.18965	3.17805	3.7612	3.58352	23.664	0.293281	0.041846	0.713804	0.0635331	2.70805	0.333333	0.5757	C	0.0019555	0.0138213	0.0078884	0.33953	1	0	北京	2000	15	0.0320096
000729	729	1	2015	0	0	1.09861	4.04305	2.89037	3.68888	3.91202	23.627	0.249375	0.033757	0.674582	0.0889618	2.70805	0.333333	0.5739	C	0.0088712	0.00792232	0.00839676	-0.409333	1	0	北京	2000	16	0.026169
000729	729	1	2017	0	0	1.09861	4.00733	1.94591	3.89182	4.12713	23.6191	0.24434	0.009491	0.615938	0.0766658	2.70805	0.333333	0.574	C	0.0159144	0.0274321	0.0216732	0.453389	1	0	北京	2000	18	0.0280178
000729	729	1	2018	0	0	2.3979	3.73767	1.94591	3.58352	3.73767	23.5962	0.222432	0.012521	0.633969	0.060796	2.63906	0.333333	0.574	C	0.00333576	0.0247002	0.014018	0.512325	1	0	北京	2000	19	0.0213855
000729	729	1	2019	0	0	1.94591	4.02535	2.07944	3.89182	3.82864	23.6226	0.239321	0.0147	0.639799	0.0866824	2.3979	0.454545	0.574	C	0	0.0301372	0.0150686	-0.143124	1	0	北京	2000	20	0.02387
000731	731	1	2010	0	0	0.693147	2.56495	1.79176	2.07944	2.30259	22.0173	0.48036	0.027614	1.02859	0.04748	1.94591	0.428571	0.1442	C	0.0179238	0	0.00896191	-0.208093	1	0	四川	2005	6	0.0131792
000731	731	1	2011	0	0	1.38629	2.63906	2.30259	1.60944	2.07944	22.0714	0.449274	0.071391	1.3995	0.0839346	1.94591	0.428571	0.1434	C	0	0	0	1.11636	0	0	四川	2005	7	0.0106348
000731	731	1	2012	0	0	1.38629	0	0	0	1.94591	22.217	0.487656	0.064371	1.5671	0.0753325	1.94591	0.428571	0.1434	C	0	0	0	1.17519	0	1	四川	2005	8	0.00761355
000731	731	1	2013	0	0	0.693147	0.693147	0	0.693147	1.79176	22.2967	0.370382	0.036474	1.24351	0.0346578	1.94591	0.428571	0.1218	C	0.0248478	0	0.0124239	0.74054	1	0	四川	2005	9	0.00524964
000732	732	1	2011	0	0	0.693147	0	0	0	0.693147	22.8309	0.699099	0.055011	0.39395	-0.19363	1.94591	0.428571	0.751	K	0.0912656	0	0.0456328	7.36646	1	1	福建	2000	12	0.0374098
000732	732	1	2012	0	0	1.09861	0	0	0	0	23.3363	0.825943	0.028859	0.238039	-0.0570845	1.94591	0.428571	0.7578	K	0.0626583	0.00634001	0.0344991	5.47534	1	1	福建	2000	13	0.00786527
000732	732	1	2013	0	0	1.09861	1.09861	1.09861	0	0	24.2983	0.857394	0.028447	0.2484	-0.196466	1.94591	0.428571	0.7525	K	0.0254753	0.0024044	0.0139399	4.88659	1	1	福建	2000	14	0.00890079
000732	732	1	2014	0	0	1.09861	2.07944	1.79176	1.09861	0.693147	24.8568	0.892263	0.014524	0.170706	-0.162922	1.79176	0.5	0.7546	K	0.0241131	0.0141066	0.0191098	6.11151	1	1	福建	2000	15	0.024997
000732	732	1	2015	0	0	1.38629	2.94444	1.79176	2.63906	2.70805	25.1633	0.798679	0.017182	0.201284	-0.0277276	1.79176	0.5	0.4897	K	0.00698725	0.00670042	0.00684384	3.62723	1	1	福建	2000	16	0.0285094
000732	732	1	2016	0	0	1.09861	2.19722	0	2.19722	1.09861	25.5384	0.823968	0.016469	0.199167	-0.082203	1.94591	0.428571	0.4897	K	0.0035079	0.00312227	0.00331508	4.26865	1	1	福建	2000	17	0.0852171
000732	732	1	2017	0	0	0.693147	3.04452	0	3.04452	2.19722	26.0532	0.878312	0.014151	0.147557	-0.060811	1.94591	0.428571	0.4897	K	0.00372116	0.00676911	0.00524513	5.03521	1	1	福建	2000	18	0.166158
000732	732	1	2018	0	0	0.693147	1.09861	0	1.09861	3.09104	26.2169	0.868842	0.017399	0.137846	0.0572986	1.94591	0.428571	0.4897	K	0	0.00616104	0.00308052	3.56744	1	1	福建	2000	19	0.0138994
000732	732	1	2019	0	0	1.09861	0	0	0	0.693147	26.1363	0.84952	0.003115	0.101063	0.105278	1.94591	0.428571	0.4897	K	0.0135802	0.0207858	0.017183	3.30612	1	1	福建	2000	20	0.00815263
000733	733	1	2010	0	0	1.09861	4.17439	3.17805	3.73767	3.78419	21.955	0.334952	0.014104	0.880339	0.0176641	1.94591	0.428571	0.3613	C	0	0.0175209	0.00876045	1.08523	1	0	贵州	2003	8	0.219843
000733	733	1	2011	0	0	1.38629	4.41884	3.63759	3.82864	3.46574	22.0236	0.353208	0.01383	0.941013	-0.00089594	1.94591	0.428571	0.3613	C	0.000111105	0.0302384	0.0151747	2.18931	1	1	贵州	2003	9	0.191587
000733	733	1	2015	0	0	1.79176	5.03044	4.09434	4.54329	4.91998	22.6188	0.426566	0.031232	0.849153	0.0532182	1.94591	0.571429	0.3613	C	0	0.00654345	0.00327172	0.461096	1	0	贵州	2003	13	0.0382955
000733	733	1	2016	0	0	1.09861	5.0689	4.35671	4.40672	4.77912	22.8253	0.505207	0.025333	0.888105	0.0204609	1.94591	0.571429	0.3613	C	0.0039373	0.010854	0.00739564	1.58102	1	1	贵州	2003	14	0.117758
000733	733	1	2017	0	0	1.60944	5.16479	4.36945	4.57471	4.79579	22.9201	0.522398	0.024177	0.933439	-0.0607018	1.94591	0.571429	0.3613	C	0.00273092	0.0118834	0.00730716	3.38051	1	1	贵州	2003	15	0.112305
000733	733	1	2018	0	0	2.56495	5.2575	4.31749	4.77068	4.81218	23.0395	0.509791	0.026875	0.557921	0.0313829	1.94591	0.571429	0.3294	C	0	0.011569	0.00578448	1.80569	1	1	贵州	2003	16	0.132665
000733	733	1	2019	0	0	1.79176	5.03044	4.2485	4.43082	4.48864	22.8942	0.386039	0.030913	0.383999	0.0296017	1.94591	0.571429	0.3294	C	0	0.00512288	0.00256144	1.7139	1	1	贵州	2003	17	0.158219
000735	735	1	2012	0	0	1.09861	0	0	0	0.693147	22.1963	0.582561	0.007825	0.213096	-0.0166118	1.94591	0.428571	0.1092	A	0.0136719	0.0237468	0.0187093	4.62593	1	1	海南	2001	12	0.000130197
000735	735	1	2013	0	0	0.693147	2.07944	1.79176	1.09861	1.09861	22.1822	0.578396	0.005904	0.399719	0.0425787	1.94591	0.428571	0.1092	A	0.00738974	0.0148865	0.0111381	2.42986	1	1	海南	2001	13	0.0036076
000735	735	1	2014	0	0	1.09861	0	0	0	1.09861	22.1702	0.57368	0.012775	0.235238	-0.00513952	1.94591	0.428571	0.1092	A	0	0.0091738	0.0045869	2.75219	1	1	海南	2001	14	0
000735	735	1	2015	0	0	1.09861	2.07944	0	2.07944	0.693147	22.2279	0.593408	0.014748	0.166807	0.00562992	1.94591	0.428571	0.1092	A	0	0.00129842	0.000649211	2.63418	1	1	海南	2001	15	0.0034433
000735	735	1	2016	0	0	1.38629	4.47734	3.73767	3.85015	2.83321	22.5453	0.427212	0.016677	0.166755	0.0466985	1.94591	0.428571	0.1627	A	0	0	0	0.663678	0	0	海南	2001	16	0.01189
000735	735	1	2017	0	0	2.07944	3.2581	2.3979	2.77259	3.73767	22.5449	0.405789	0.025137	0.20994	0.0512218	1.94591	0.428571	0.1714	A	0	0	0	1.85787	0	1	海南	2001	17	0.0138654
000735	735	1	2018	0	0	0.693147	3.52636	1.09861	3.46574	3.3673	22.5662	0.352215	0.062536	0.179438	0.00901585	1.94591	0.428571	0.1714	A	0	0	0	3.18014	0	1	海南	2001	18	0.0183313
000735	735	1	2019	0	0	1.09861	2.19722	1.09861	1.94591	3.13549	22.6019	0.357066	0.004812	0.181065	-0.00583325	1.94591	0.428571	0.1714	A	0.0411967	0.0148943	0.0280455	3.05099	1	1	海南	2001	19	0.0293656
000737	737	1	2014	0	0	0.693147	2.07944	1.09861	1.79176	2.56495	21.8402	0.887481	0.01582	0.799362	0.0386132	2.19722	0.333333	0.2569	C	0	0.0135502	0.00677512	3.74438	1	1	山西	2007	8	0
000737	737	1	2015	0	0	0.693147	3.04452	1.60944	2.83321	2.99573	21.8262	0.905139	-0.07335	0.709165	0.0958738	2.19722	0.333333	0.2569	C	0.0755816	0.101768	0.0886748	2.66294	1	1	山西	2007	9	0.000558101
000737	737	1	2016	0	0	0.693147	4.14313	3.3322	3.58352	1.94591	21.7516	0.897709	0.006206	0.735057	0.0166539	2.19722	0.333333	0.2569	C	0	0.020706	0.010353	4.23487	1	1	山西	2007	10	0.000407149
000737	737	1	2017	0	0	2.19722	2.48491	2.19722	1.38629	3.21888	21.6851	0.901961	-0.148615	0.69192	-0.0561629	2.19722	0.333333	0.2569	C	0.145654	0.19289	0.169272	5.59425	1	1	山西	2007	11	0.000216225
000739	739	1	2017	0	0	0.693147	2.3979	2.3979	0	2.19722	22.4622	0.464079	0.045374	0.981737	0.0368643	1.94591	0.428571	0.2674	C	0.00129268	0.0235737	0.0124332	2.01548	1	1	浙江	2001	17	0.00154052
000752	752	1	2017	0	0	1.79176	0	0	0	0	21.1274	0.262245	0.030878	0.24942	0.0176248	2.19722	0.333333	0.1065	C	0.00770718	0.00604509	0.00687614	-0.066256	1	0	西藏	2017	1	0.0355739
000752	752	1	2018	0	0	1.94591	0	0	0	0	20.8563	0.453301	-0.290158	0.244751	0.0953817	1.94591	0.333333	0.1065	C	0.324119	0.327379	0.325749	1.64228	1	1	西藏	2017	2	0.0265422
000753	753	1	2014	0	0	0.693147	0	0	0	0	22.1135	0.581802	0.016978	0.905914	-0.114618	2.07944	0.375	0.2016	F	0.0170071	0.016879	0.016943	2.94259	1	1	福建	2000	15	0
000753	753	1	2015	0	0	0.693147	0	0	0	0	22.0641	0.615609	-0.023216	0.796775	0.00566585	2.19722	0.333333	0.2068	F	0.0469968	0.0532948	0.0501458	2.41946	1	1	福建	2000	16	0.00781751
000753	753	1	2016	0	0	0.693147	0.693147	0	0.693147	0	22.4115	0.580786	0.042696	0.681025	0.030092	2.07944	0.375	0.2116	F	0	0	0	0.514604	0	0	福建	2000	17	0.00764282
000755	755	1	2012	0	0	0.693147	0	0	0	0	22.695	0.726023	-0.056523	0.994108	0.00307474	2.3979	0.363636	0.2779	C	0.0602837	0.0880966	0.0741901	4.89589	1	1	山西	2007	6	0.00532364
000755	755	1	2013	0	0	1.09861	1.09861	0	1.09861	0	22.6283	0.77939	-0.069411	0.806649	-0.0524749	2.56495	0.333333	0.2779	C	0.0370015	0.101018	0.0690098	4.58452	1	1	山西	2007	7	0.00548672
000755	755	1	2016	0	0	0.693147	0	0	0	0	22.3626	0.897709	-0.128363	0.705055	0.0107814	2.56495	0.333333	0.2779	C	0.0674779	0.155275	0.111376	3.82209	1	1	山西	2007	10	0.0161021
000755	755	1	2019	0	0	0.693147	0	0	0	0	22.8695	0.857906	0.016897	0.099742	0.0559534	2.19722	0.333333	0.2779	G	0	0.0216374	0.0108187	4.05847	1	1	山西	2007	13	3.56126e-05
000756	756	1	2015	0	0	0.693147	3.13549	2.89037	1.79176	2.56495	22.2256	0.55832	0.021519	0.823377	0.0776106	2.07944	0.375	0.3446	C	0	0.0446981	0.022349	1.20013	1	1	山东	2005	11	0.00632638
000756	756	1	2016	0	0	0.693147	3.71357	3.46574	2.30259	2.56495	22.2757	0.559729	0.028877	0.871406	0.0930274	2.07944	0.375	0.3446	C	0	0.0357728	0.0178864	1.5418	1	1	山东	2005	12	0.00740477
000756	756	1	2017	0	0	0.693147	3.52636	2.99573	2.70805	2.3979	22.386	0.510879	0.044266	0.903466	0.0739473	2.07944	0.375	0.3446	C	0	0.0246817	0.0123409	1.44303	1	1	山东	2005	13	0.00686049
000756	756	1	2019	0	0	1.09861	3.82864	3.4012	2.83321	3.13549	22.5852	0.5167	0.052164	0.905034	0.0541128	1.94591	0.428571	0.3294	C	0	0.0108538	0.0054269	1.5212	1	1	山东	2005	15	0.0123623
000758	758	1	2017	0	0	0.693147	4.77068	3.55535	4.43082	4.67283	23.8307	0.699863	0.015946	0.666789	0.0721	2.19722	0.333333	0.3375	B	0	0	0	2.75731	0	1	北京	2000	18	0
000759	759	1	2011	0	0	2.3979	0	0	0	0	22.7823	0.646195	0.038769	2.02289	0.106258	2.56495	0.384615	0.1017	F	0.00796559	0	0.0039828	2.65462	1	1	湖北	2002	10	0
000759	759	1	2012	0	0	2.07944	0	0	0	0	22.7912	0.63168	0.025571	1.99458	0.128592	2.56495	0.384615	0.1023	F	0.0163842	0.0156636	0.0160239	1.82755	1	1	湖北	2002	11	0
000759	759	1	2013	0	0	2.3979	0	0	0	0	22.9042	0.667444	0.02024	1.96602	0.0838914	2.56495	0.384615	0.1807	F	0.0118847	0.0163184	0.0141016	1.55506	1	1	湖北	2002	12	0
000759	759	1	2014	0	0	1.79176	0	0	0	0	22.9043	0.655902	0.020761	1.90951	0.0391967	2.3979	0.363636	0.1807	F	0.00423288	0.013096	0.00866443	2.22196	1	1	湖北	2002	13	0
000759	759	1	2015	0	0	2.56495	0	0	0	0	22.8769	0.654269	0.000383	1.87748	0.0129099	2.30259	0.333333	0.1807	F	0.0220712	0.0296958	0.0258835	2.47104	1	1	湖北	2002	14	0
000759	759	1	2016	0	0	2.56495	0	0	0	0	22.9298	0.668667	0.001003	1.73621	0.0763003	2.3979	0.363636	0.1807	F	0.00820846	0.0273914	0.0177999	1.72342	1	1	湖北	2002	15	0
000759	759	1	2017	0	0	1.94591	0.693147	0.693147	0	0	22.7716	0.581445	0.009043	1.80598	0.0221307	2.3979	0.363636	0.2007	F	0	0.0195132	0.00975658	2.65652	1	1	湖北	2002	16	0
000759	759	1	2018	0	0	2.19722	0	0	0	0	22.8032	0.546828	0.055498	1.93013	0.0739001	2.3979	0.363636	0.2007	F	0	0	0	1.17044	0	1	湖北	2002	17	0
000759	759	1	2019	0	0	2.07944	0	0	0	0	22.9436	0.611966	0.001507	1.8064	0.0917768	2.30259	0.4	0.2007	F	0.0346479	0.0317242	0.0331861	1.61687	1	1	湖北	2002	18	0
000766	766	1	2016	0	0	0.693147	2.63906	2.3979	1.38629	1.94591	22.3916	0.215342	0.044807	0.179737	0.0170885	2.19722	0.333333	0.4597	C	0	0.0198428	0.00992141	1.38872	1	1	吉林	2001	16	0.000707657
000766	766	1	2019	0	0	1.09861	2.77259	1.60944	2.48491	2.07944	22.2704	0.432534	-0.382032	0.36974	0.0159345	2.19722	0.333333	0.2498	C	0.431442	0.44505	0.438246	2.88707	1	1	吉林	2001	19	0.000958185
000767	767	1	2016	0	0	0.693147	1.79176	0	1.79176	1.38629	24.5387	0.767856	0.003504	0.210152	0.0264034	2.3979	0.363636	0.3017	D	0.0142897	0.0378004	0.026045	2.40979	1	1	山西	2007	10	0.0106668
000778	778	1	2010	0	0	0.693147	5.31321	4.20469	4.91998	5.273	24.0082	0.548247	0.065368	1.59221	0.00858886	2.19722	0.444444	0.4933	C	0	0	0	1.45166	0	1	河北	2001	10	0
000778	778	1	2015	0	0	0.693147	5.88332	4.78749	5.48064	5.47227	24.6526	0.640095	0.008969	0.960772	0.0411411	2.19722	0.333333	0.4538	C	0.0110339	0.0200973	0.0155656	1.99501	1	1	河北	2001	15	0
000778	778	1	2016	0	0	0.693147	6.04973	4.89784	5.67332	5.77144	24.6206	0.625549	0.008997	1.04171	0.022405	2.19722	0.333333	0.4538	C	0.00438555	0.0195105	0.011948	2.3113	1	1	河北	2001	16	0
000778	778	1	2018	0	0	0.693147	6.14419	4.91998	5.79909	5.68358	24.6714	0.581242	0.040254	0.802434	0.0723943	2.19722	0.333333	0.3996	C	0	0	0	0.938164	0	0	河北	2001	18	0
000778	778	1	2019	0	0	0.693147	6.52503	5.51745	6.07304	6.09131	24.6265	0.548986	0.031284	0.806501	0.0631169	2.07944	0.375	0.3996	C	0	0	0	1.12634	0	1	河北	2001	19	0
000779	779	1	2013	0	0	0.693147	0	0	0	0	19.7736	0.289961	-0.083619	0.576326	-0.072778	2.19722	0.333333	0.1412	C	0.0714214	0.104665	0.0880433	3.98118	1	1	甘肃	2003	11	0
000779	779	1	2015	0	0	0.693147	0	0	0	0	20.4027	0.71658	-0.110411	0.288967	0.0203184	1.79176	0.5	0.1441	C	0.0994218	0.129208	0.114315	4.69508	1	1	甘肃	2003	13	0
000779	779	1	2016	0	0	0.693147	0	0	0	0	20.3913	0.695013	0.01821	0.344911	0.0403309	1.79176	0.5	0.15	C	0	0.00495807	0.00247904	4.76283	1	1	甘肃	2003	14	0
000779	779	1	2018	0	0	0.693147	3.2581	1.94591	2.99573	1.79176	22.1913	0.617242	0.058583	0.51897	0.050128	2.19722	0.333333	0.0857	C	0.00479504	0	0.00239752	-0.565008	1	0	甘肃	2003	16	0.0439429
000785	785	1	2010	0	0	1.60944	0	0	0	0	21.6929	0.723535	0.030115	1.44328	0.136604	2.07944	0.375	0.4199	F	0	0.00566467	0.00283233	0.985641	1	0	湖北	2002	9	0.0540049
000785	785	1	2011	0	0	2.3979	0	0	0	0	21.7262	0.708794	0.035345	1.53035	0.101779	2.07944	0.375	0.4199	F	0	0.00327227	0.00163613	3.23596	1	1	湖北	2002	10	0.0475817
000785	785	1	2012	0	0	1.60944	0	0	0	0	21.7879	0.70165	0.027083	1.49295	0.103301	2.19722	0.333333	0.4199	F	0.00387794	0.0141516	0.00901477	2.53425	1	1	湖北	2002	11	0.04059
000785	785	1	2013	0	0	2.30259	0	0	0	0	21.8257	0.693671	0.022203	1.45826	0.106025	2.19722	0.333333	0.4199	F	0.00643117	0.0143554	0.0103933	1.70848	1	1	湖北	2002	12	0.0322925
000785	785	1	2014	0	0	2.63906	0	0	0	0	21.7825	0.662581	0.018836	1.51156	0.0704504	2.19722	0.333333	0.4199	F	0.00593947	0.015021	0.0104802	1.59373	1	1	湖北	2002	13	0
000785	785	1	2015	0	0	2.89037	0	0	0	0	21.6931	0.655847	-0.005721	1.59646	0.0589271	2.19722	0.333333	0.4125	F	0.0269328	0.0357998	0.0313663	1.97156	1	1	湖北	2002	14	0.0218599
000785	785	1	2016	0	0	1.79176	0	0	0	0	21.7767	0.681797	0.013471	1.45721	0.079916	2.07944	0.375	0.4125	F	0	0.0149234	0.00746171	2.08977	1	1	湖北	2002	15	0.0595099
000785	785	1	2017	0	0	1.79176	0	0	0	0	21.7641	0.545026	0.138546	1.40261	0.101718	2.07944	0.375	0.4125	F	0	0	0	0.270367	0	0	湖北	2002	16	0.0519512
000785	785	1	2018	0	0	1.38629	0	0	0	0	21.7261	0.517737	0.039632	1.45524	0.0876972	2.19722	0.333333	0.4125	F	0.047537	0	0.0237685	0.067089	1	0	湖北	2002	17	0.0399262
000785	785	1	2019	0	0	2.63906	0	0	0	0	24.2433	0.522795	0.101939	0.293917	0.0761759	2.48491	0.333333	0.4268	F	0	0	0	0.614272	0	0	湖北	2002	18	0.192629
000786	786	1	2018	0	0	0.693147	6.04263	5.49306	5.18739	5.83773	23.6085	0.193719	0.145841	0.738706	0.155387	2.19722	0.333333	0.3783	C	0	0	0	-2.67158	0	0	北京	2000	19	0
000788	788	1	2017	0	0	0.693147	1.09861	1.09861	0	0	21.4537	0.435803	0.016096	1.04228	-0.0126869	2.19722	0.333333	0.2858	C	0	0.0528517	0.0264259	2.77061	1	1	重庆	2005	13	0.614021
000789	789	1	2012	0	0	0.693147	0	0	0	0	22.6961	0.602432	0.039526	0.655256	0.0805479	2.3979	0.363636	0.4258	C	0.0446208	0.00645272	0.0255368	2.99473	1	1	江西	2003	10	0.00248412
000789	789	1	2016	0	0	1.09861	0	0	0	0	22.861	0.482544	0.044212	0.647025	0.107654	2.19722	0.333333	0.4258	C	0.0166378	0	0.00831891	0.484758	1	0	江西	2003	14	0.00487705
000789	789	1	2019	0	0	0.693147	4.74493	1.09861	4.72739	3.95124	23.1919	0.362792	0.187978	1.04214	0.207782	2.19722	0.333333	0.4258	C	0	0	0	-4.22957	0	0	江西	2003	17	0
000790	790	1	2015	0	0	0.693147	1.79176	0	1.79176	1.94591	20.6462	0.369928	-0.037626	0.466017	-0.0653735	1.94591	0.428571	0.1808	C	0.0931572	0.103843	0.0985001	3.93014	1	1	四川	2005	11	0.0104341
000790	790	1	2016	0	0	0.693147	1.79176	0	1.79176	0.693147	20.8104	0.38971	0.081807	0.57038	0.047286	2.19722	0.333333	0.1808	C	0	0	0	2.53179	0	1	四川	2005	12	0.0247953
000790	790	1	2017	0	0	0.693147	2.63906	0.693147	2.56495	2.07944	21.0055	0.367401	0.142044	0.488975	-0.0229377	2.19722	0.333333	0.1808	C	0	0	0	0.353605	0	0	四川	2005	13	0.0304301
000790	790	1	2018	0	0	0.693147	1.79176	0	1.79176	2.07944	20.804	0.229271	0.025865	0.525622	0.0993783	2.19722	0.333333	0.1808	C	0.078937	0.040691	0.059814	0.099841	1	0	四川	2005	14	0.0300827
000790	790	1	2019	0	0	0.693147	3.3322	1.79176	3.13549	2.3979	20.853	0.226426	0.05546	0.670693	0.0571168	2.19722	0.333333	0.1808	C	0.00197979	0.00755779	0.00476879	-0.176873	1	0	四川	2005	15	0.0187335
000791	791	1	2016	0	0	1.09861	0	0	0	0	23.664	0.727771	-0.005947	0.082654	0.0542957	1.94591	0.428571	0.6254	D	0.0143979	0.0472514	0.0308247	2.96724	1	1	甘肃	2003	14	0.00609628
000791	791	1	2017	0	0	0.693147	0	0	0	0	23.6683	0.695013	0.013298	0.100318	0.0614205	1.79176	0.5	0.6254	D	0	0.0243114	0.0121557	3.10914	1	1	甘肃	2003	15	0.0214815
000791	791	1	2018	0	0	2.30259	1.79176	0	1.79176	0	23.6751	0.676219	0.026071	0.118333	0.0716214	1.94591	0.428571	0.6254	D	0	0.00439124	0.00219562	2.87748	1	1	甘肃	2003	16	0.0127035
000792	792	1	2017	0	0	0.693147	5.06259	4.29046	4.45435	4.00733	25.1351	0.730204	-0.051866	0.141498	0.0184221	2.3979	0.363636	0.2703	C	0.0607835	0.0855787	0.0731811	3.64794	1	1	青海	1999	19	0.00605458
000792	792	1	2018	0	0	1.94591	4.85981	3.63759	4.52179	4.69135	25.0407	0.749489	-0.045746	0.227293	0.0953031	2.3979	0.363636	0.2703	C	0.0181934	0.0910569	0.0546251	3.12266	1	1	青海	1999	20	0.0485301
000793	793	1	2010	0	0	2.30259	0	0	0	0	22.2394	0.288757	0.0993	0.799042	0.13931	2.07944	0.375	0.2031	I	0	0	0	-0.779234	0	0	海南	2001	10	0.0426071
000793	793	1	2011	0	0	1.94591	2.63906	1.38629	2.3979	0	22.3758	0.316647	0.103883	0.776284	0.121397	2.07944	0.375	0.1965	I	0	0	0	0.676834	0	0	海南	2001	11	0.0587554
000793	793	1	2012	0	0	2.77259	1.09861	0	1.09861	2.3979	22.5258	0.358177	0.094577	0.725836	0.0306613	2.19722	0.333333	0.1965	R	0.00397231	0	0.00198615	1.33041	1	1	海南	2001	12	0.0346952
000793	793	1	2013	0	0	2.94444	2.56495	2.07944	1.79176	2.07944	22.6942	0.349987	0.134656	0.559177	0.129787	2.19722	0.333333	0.1447	R	0	0	0	0.181512	0	0	海南	2001	13	0.118609
000793	793	1	2014	0	0	3.4012	0	0	0	0.693147	23.1061	0.329183	0.115914	0.439026	0.0737545	2.19722	0.333333	0.1352	R	0.00334597	0	0.00167298	-0.746573	1	0	海南	2001	14	0
000793	793	1	2015	0	0	3.71357	3.98898	1.79176	3.89182	0	23.2729	0.263074	0.074767	0.365149	0.0642561	2.19722	0.333333	0.0879	R	0.0424854	0.00212425	0.0223048	-1.00404	1	0	海南	2001	15	0.242842
000793	793	1	2016	0	0	4.07754	2.56495	1.09861	2.3979	2.70805	23.3167	0.255733	0.078052	0.347576	0.0508806	2.19722	0.333333	0.0838	R	0.0137092	0	0.00685458	0.032143	1	0	海南	2001	16	0.252524
000793	793	1	2017	0	0	3.55535	3.3673	2.77259	2.63906	2.56495	23.4853	0.360029	0.028942	0.234244	0.0415538	2.19722	0.333333	0.0877	R	0.0545937	0.0442204	0.049407	0.788787	1	0	海南	2001	17	0.320529
000793	793	1	2018	0	0	3.55535	1.60944	1.09861	1.09861	1.60944	23.2809	0.575683	-0.343409	0.263405	-0.028005	1.79176	0.5	0.0857	R	0.394188	0.408485	0.401337	3.42844	1	1	海南	2001	18	0.374889
000793	793	1	2019	0	0	3.43399	3.29584	2.19722	2.94444	3.17805	23.2785	0.51905	0.028238	0.303096	-0.0238732	2.19722	0.333333	0.09	R	0	0.0275895	0.0137947	3.39374	1	1	海南	2001	19	0.053839
000795	795	1	2019	0	0	0.693147	5.00395	3.98898	4.56435	4.40672	21.9609	0.309282	0.044495	0.761928	0.0775266	2.07944	0.375	0.3938	C	0	0	0	1.08411	0	0	山西	2007	13	0.0279407
000796	796	1	2016	0	0	1.79176	0	0	0	0.693147	22.4099	0.617814	0.053845	1.48496	0.0598121	2.3979	0.363636	0.3179	L	0.0131307	0	0.00656536	-0.422345	1	0	陕西	1995	22	0.00177392
000796	796	1	2017	0	0	1.38629	0.693147	0.693147	0	0	22.528	0.639809	0.042484	1.40171	0.0818608	2.3979	0.363636	0.3218	L	0.0166133	0	0.00830664	0.14043	1	0	陕西	1995	23	0.011313
000796	796	1	2018	0	0	1.60944	2.77259	1.60944	2.48491	2.83321	22.5315	0.608923	0.035901	1.34333	0.0370737	2.3979	0.363636	0.3181	L	0.0132283	0	0.00661416	1.9357	1	1	陕西	1995	24	0.00865189
000796	796	1	2019	0	0	1.38629	4.04305	1.60944	3.97029	2.3979	22.5974	0.602598	0.02413	0.956891	-0.0621568	2.30259	0.4	0.2513	L	0.0170623	0.00103275	0.00904754	4.27027	1	1	陕西	1995	25	0.00816938
000797	797	1	2015	0	0	0.693147	0	0	0	0	23.0248	0.861614	0.014391	0.268456	-0.0527162	2.19722	0.333333	0.3058	K	0.00093425	0.00949142	0.00521284	3.67327	1	1	福建	2000	16	0
000797	797	1	2017	0	0	1.38629	0	0	0	0	23.4506	0.640025	0.019924	0.318436	-0.108104	2.19722	0.333333	0.3206	K	0	0.000996107	0.000498054	2.9419	1	1	福建	2000	18	0
000797	797	1	2018	0	0	2.30259	0	0	0	0	23.4833	0.630874	0.027433	0.313105	-0.0686518	2.19722	0.333333	0.3264	K	0	0	0	3.76133	0	1	福建	2000	19	0
000797	797	1	2019	0	0	2.48491	1.38629	1.38629	0	0.693147	23.7326	0.707175	0.0214	0.289722	-0.0713942	2.19722	0.333333	0.3267	K	0.00273962	0.00250082	0.00262022	4.15688	1	1	福建	2000	20	0
000799	799	1	2017	0	0	1.38629	0.693147	0	0.693147	2.63906	21.6561	0.210903	0.071051	0.358317	0.0885701	2.19722	0.333333	0.31	C	0	0	0	0.444577	0	0	湖南	2001	17	0
000799	799	1	2018	0	0	1.09861	2.19722	0	2.19722	0.693147	21.7776	0.24056	0.082294	0.438629	0.0739557	2.19722	0.333333	0.31	C	0	0	0	-1.48049	0	0	湖南	2001	18	0
000799	799	1	2019	0	0	1.38629	3.3322	0	3.3322	2.3979	21.8953	0.247207	0.098217	0.495817	0.11829	2.19722	0.333333	0.31	C	0	0	0	-1.23555	0	0	湖南	2001	19	0.0282494
000800	800	1	2015	0	0	0.693147	0	0	0	0	23.6158	0.515193	0.00311	1.31536	0.0465431	2.07944	0.375	0.5303	C	0.0130042	0.0420042	0.0275042	1.99161	1	1	吉林	2001	15	0
000800	800	1	2016	0	0	0.693147	0	0	0	0	23.6703	0.597165	-0.054074	1.191	0.0297994	1.79176	0.5	0.5303	C	0.0623857	0.0980319	0.0802088	2.58889	1	1	吉林	2001	16	0
000800	800	1	2017	0	0	0.693147	0	0	0	0	23.6405	0.571607	0.013071	1.45447	0.123587	2.07944	0.375	0.5303	C	0	0.0287864	0.0143932	1.98327	1	1	吉林	2001	17	0
000800	800	1	2018	0	0	2.07944	6.40026	5.14166	6.06843	4.94876	23.6479	0.563353	0.014825	1.37353	0.00457333	2.07944	0.375	0.5303	C	0	0.0316107	0.0158054	3.53441	1	1	吉林	2001	18	0
000800	800	1	2019	0	0	2.77259	7.18387	6.28786	6.3315	6.65673	23.7016	0.587124	0.002	1.44524	0.106757	2.07944	0.375	0.5303	C	0.00537288	0.0395009	0.0224369	1.86301	1	1	吉林	2001	19	0
000801	801	1	2010	0	0	1.38629	4.04305	3.49651	3.21888	3.58352	21.5722	0.650275	0.022909	1.44507	0.0811404	1.94591	0.428571	0.6407	C	0	0.00871591	0.00435795	1.64236	1	1	四川	2005	6	0
000801	801	1	2011	0	0	1.09861	4.49981	3.95124	3.66356	3.8712	21.47	0.588181	0.027005	1.00502	-0.061567	1.94591	0.428571	0.6407	C	0	0.0170634	0.00853168	4.98451	1	1	四川	2005	7	0
000801	801	1	2012	0	0	0.693147	4.98361	4.48864	4.06044	4.5326	21.7659	0.506198	0.0276	1.11454	-0.0574825	1.94591	0.428571	0.5294	C	0	0.0192599	0.00962997	3.6123	1	1	四川	2005	8	0
000801	801	1	2013	0	0	1.09861	5.05625	4.75359	3.73767	4.09434	21.883	0.539606	0.025083	0.820026	0.0139674	1.94591	0.428571	0.5294	C	0.00136558	0.0145248	0.00794518	2.38389	1	1	四川	2005	9	0
000801	801	1	2014	0	0	2.48491	5.18739	4.82831	4.00733	4.54329	21.8185	0.482848	0.025302	0.724596	0.0284491	1.94591	0.428571	0.5294	C	0.000327233	0.0123646	0.00634592	2.23776	1	1	四川	2005	10	0
000801	801	1	2015	0	0	3.97029	5.01728	4.60517	3.95124	4.70953	22.283	0.517892	0.053443	0.763539	0.034545	1.94591	0.428571	0.4761	C	0	0	0	0.951907	0	0	四川	2005	11	0.0714003
000801	801	1	2016	0	0	3.97029	5.15906	4.70953	4.15888	4.93447	22.3542	0.532696	0.040326	0.793752	0.0125475	1.94591	0.428571	0.4761	C	0.00191296	0	0.000956479	2.08944	1	1	四川	2005	12	0.118632
000801	801	1	2017	0	0	4.15888	5.1358	4.76217	3.98898	5.00395	22.3318	0.526438	0.000161	0.626504	-0.0346278	1.94591	0.428571	0.4761	C	0.0409302	0.0358994	0.0384148	3.01683	1	1	四川	2005	13	0.187926
000801	801	1	2018	0	0	4.46591	5.52146	5.26269	4.06044	5.17048	22.412	0.550798	0.017408	0.729243	0.0147632	1.94591	0.428571	0.4761	C	0	0.021036	0.010518	2.39635	1	1	四川	2005	14	0.276607
000801	801	1	2019	0	0	3.4012	5.30827	4.8828	4.26268	5.16479	22.4216	0.554058	0.004645	0.549584	0.0308193	1.60944	0.571429	0.4761	C	0.012413	0.0313909	0.021902	2.11976	1	1	四川	2005	15	0.33334
000802	802	1	2011	0	0	0.693147	0	0	0	0	20.6695	0.151412	0.013099	0.249138	0.0117618	2.70805	0.333333	0.2742	L	0	0.0200919	0.010046	0.26916	1	0	北京	2000	12	0.000891432
000802	802	1	2012	0	0	0.693147	0	0	0	0	20.6759	0.132116	0.02877	0.174729	0.0435499	2.56495	0.384615	0.2828	N	0	0.0197082	0.00985411	1.42275	1	1	北京	2000	13	0.00192929
000802	802	1	2013	0	0	0.693147	0	0	0	0	20.8178	0.222721	0.031358	0.158668	0.0157653	2.07944	0.375	0.2865	N	0	0.0188223	0.00941115	0.391383	1	0	北京	2000	14	0.00161997
000802	802	1	2014	0	0	1.09861	0	0	0	0	21.1332	0.381532	0.059387	0.322894	-0.110225	2.19722	0.333333	0.2765	N	0	0	0	2.70924	0	1	北京	2000	15	0
000802	802	1	2015	0	0	1.09861	0	0	0	0	21.0759	0.271405	0.014048	0.238513	0.0360733	2.19722	0.333333	0.293	R	0.0324419	0.0628432	0.0476426	2.62599	1	1	北京	2000	16	0.0005164
000802	802	1	2016	0	0	0.693147	0	0	0	0	22.3866	0.161005	0.156465	0.276608	3.68921e-05	2.19722	0.333333	0.1568	R	0	0	0	-5.29084	0	0	北京	2000	17	0.000742221
000802	802	1	2017	0	0	0.693147	0	0	0	0	22.4531	0.147361	0.058683	0.242024	-0.0699418	2.07944	0.375	0.1569	R	0.0460059	0.0144794	0.0302426	0.938792	1	0	北京	2000	18	0
000802	802	1	2018	0	0	1.09861	0	0	0	0	22.5909	0.242163	0.020046	0.122411	0.0138923	2.19722	0.333333	0.159	R	0.0570394	0.0450297	0.0510345	0.791318	1	0	北京	2000	19	0.000141881
000802	802	1	2019	0	0	1.38629	0	0	0	0	22.2444	0.455465	-0.382032	0.15481	-0.115397	2.07944	0.375	0.156	R	0.462629	0.475594	0.469112	4.59512	1	1	北京	2000	20	0.000121423
000803	803	1	2013	0	0	0.693147	0	0	0	0	20.0116	0.699462	0.011214	0.455636	-0.188863	2.07944	0.375	0.2351	C	0.00254795	0.00983225	0.0061901	6.53538	1	1	四川	2005	9	0.0324424
000803	803	1	2015	0	0	1.38629	0	0	0	0	19.9761	0.751066	-0.071572	0.219736	-0.0650368	2.07944	0.375	0.2351	C	0.0811807	0.0903692	0.0857749	6.02273	1	1	四川	2005	11	0
000803	803	1	2018	0	0	1.60944	0	0	0	0	20.9979	0.868883	0.004913	0.375951	0.0744042	2.19722	0.333333	0.2351	C	0	0.0327	0.01635	3.8339	1	1	四川	2005	14	0.00710161
000803	803	1	2019	0	0	1.79176	3.4012	1.09861	3.3322	0.693147	20.0128	0.90769	-0.232387	0.06536	0.117981	1.79176	0.5	0.2351	C	0.256208	0.291955	0.274081	8.47462	1	1	四川	2005	15	0.0130659
000803	803	1	2020	0	0	3.17805	3.09104	1.38629	2.94444	3.8712	21.3197	0.646695	0.046636	0.315402	-0.0548565	1.60944	0.4	0.1287	C	0	0	0	1.33041	0	1	四川	2005	16
000806	806	1	2010	0	0	1.09861	1.60944	0.693147	1.38629	1.09861	21.7884	0.638827	-0.024305	0.33072	0.0867099	1.94591	0.428571	0.1468	C	0.0194944	0.0644786	0.0419865	2.35739	1	1	广西	2005	6	0.00125751
000806	806	1	2011	0	0	0.693147	3.04452	1.79176	2.77259	2.83321	21.6553	0.672024	-0.068941	0.35199	0.10115	1.94591	0.428571	0.1468	C	0.0524337	0.118696	0.085565	4.46848	1	1	广西	2005	7	0.000845588
000806	806	1	2013	0	0	0.693147	1.38629	0.693147	1.09861	2.48491	21.4571	0.586284	0.0059	0.373951	0.0307382	1.79176	0.5	0.1332	C	0	0.0370911	0.0185456	3.41209	1	1	广西	2005	9	0
000806	806	1	2014	0	0	1.09861	2.48491	1.09861	2.30259	2.48491	21.5139	0.617743	0.010727	0.374046	0.0224173	1.94591	0.428571	0.1475	C	0	0.0277517	0.0138759	3.31014	1	1	广西	2005	10	0
000806	806	1	2015	0	0	2.63906	3.46574	2.89037	2.70805	2.63906	21.7165	0.234055	0.041832	0.339417	-0.0361786	1.94591	0.428571	0.4594	C	0	0	0	2.4569	0	1	广西	2005	11	0.00500066
000806	806	1	2016	0	0	2.48491	3.85015	3.3322	2.99573	3.21888	21.7833	0.268357	0.005879	0.431266	0.029934	1.94591	0.428571	0.4779	C	0.0215604	0.0331402	0.0273503	1.88254	1	1	广西	2005	12	0.00514961
000806	806	1	2017	0	0	2.48491	3.68888	2.94444	3.09104	3.04452	21.9362	0.352813	0.004463	0.334641	-0.0199524	1.94591	0.428571	0.4779	C	0.0100402	0.037107	0.0235736	1.33041	1	1	广西	2005	13	0.00477343
000806	806	1	2018	0	0	2.3979	2.89037	0.693147	2.83321	2.94444	21.6324	0.439746	-0.253476	0.260467	-0.146789	1.94591	0.428571	0.4706	C	0.260421	0.289555	0.274988	5.31325	1	1	广西	2005	14	0.00801732
000809	809	1	2010	0	0	0.693147	0	0	0	0	19.7022	0.441664	0.008486	0.617424	0.0421664	2.19722	0.333333	0.387	C	0	0.0104334	0.00521671	5.09	1	1	四川	2005	6	0.00375526
000809	809	1	2016	0	0	1.09861	0	0	0	0	22.5762	0.529087	-0.037926	0.058869	-0.0468508	2.19722	0.333333	0.3429	N	0.0444272	0.0928734	0.0686503	3.07576	1	1	辽宁	1999	18	0.00137172
000809	809	1	2018	0	0	1.60944	0	0	0	0	22.4821	0.448544	0.016449	0.264196	0.0364624	2.19722	0.333333	0.3429	N	0	0.030123	0.0150615	2.41497	1	1	辽宁	1999	20	0.0037506
000809	809	1	2019	0	0	1.94591	0	0	0	0	22.4529	0.447337	-0.01489	0.06536	0.0459567	2.19722	0.333333	0.3429	N	0.0254723	0.0625696	0.0440209	2.18575	1	1	辽宁	1999	21	0.00316731
000810	810	1	2014	0	0	3.04452	4.23411	3.52636	3.58352	3.52636	22.0868	0.48494	0.105767	0.961937	0.0547235	2.19722	0.333333	0.5854	C	0	0	0	-0.86599	0	0	四川	2005	10	0
000810	810	1	2015	1	0.125	3.46574	5.03695	4.31749	4.38203	4.69135	22.3851	0.553312	0.089708	0.893148	0.0840847	2.19722	0.333333	0.5854	C	0	0	0	1.33041	0	1	四川	2005	11	0.269547
000810	810	1	2016	1	0.125	3.43399	5.29832	4.46591	4.7362	4.66344	22.6075	0.586625	0.083322	0.937005	0.0671288	2.19722	0.333333	0.565	C	0	0	0	0.596299	0	0	四川	2005	12	1
000810	810	1	2017	1	0.125	3.95124	5.63835	4.82831	5.05625	4.90527	22.7484	0.635543	0.013454	1.02481	-0.0774778	2.19722	0.333333	0.5458	C	0.0696581	0.0226064	0.0461322	4.19506	1	1	四川	2005	13	1
000810	810	1	2018	1	0.125	4.39445	5.47646	4.61512	4.93447	5.42054	22.8454	0.628159	0.039765	0.976316	-0.00928992	2.19722	0.333333	0.5442	C	0.00155222	0	0.000776112	3.45792	1	1	四川	2005	14	1
000810	810	1	2019	1	0.125	4.15888	5.52146	4.52179	5.0689	5.1358	23.0786	0.629257	0.064136	0.925633	0.00576198	2.19722	0.333333	0.5524	C	0	0	0	2.08017	0	1	四川	2005	15	1
000810	810	1	2020	1	0.125	5.06259	4.67283	3.3322	4.38203	5.57973	23.0506	0.57973	0.034053	0.81816	0.238671	2.19722	0.333333	0.5497	C	0.020583	0.00250375	0.0115434	-1.29048	1	0	四川	2005	16	0.278019
000811	811	1	2014	0	0	0.693147	3.58352	2.19722	3.3322	3.58352	21.7937	0.412951	0.083214	0.617991	0.0586991	2.07944	0.375	0.2402	C	0.00712959	0	0.0035648	1.33041	1	1	山东	2005	10	0
000811	811	1	2019	0	0	0.693147	4.82028	3.52636	4.51086	4.7362	22.7291	0.465657	0.069541	0.566912	0.0516826	2.19722	0.333333	0.265	C	0	0	0	0.096608	0	0	山东	2005	15	0.0438349
000812	812	1	2017	0	0	1.09861	5.2832	2.48491	5.22575	4.21951	21.6116	0.421325	0.023931	0.366125	0.0800038	2.19722	0.333333	0.145	C	0.0108937	0.0107519	0.0108228	0.125013	1	0	陕西	1995	23	0.000916345
000812	812	1	2018	0	0	1.38629	3.97029	1.79176	3.8712	5.10595	21.681	0.462054	0.0094	0.387471	0.0522829	2.19722	0.333333	0.145	C	0.0188885	0.0569069	0.0378977	1.80453	1	1	陕西	1995	24	0.0847244
000813	813	1	2012	0	0	0.693147	0	0	0	0	20.2036	0.301876	-0.02181	0.40727	0.0277612	2.30259	0.4	0.5678	C	0.0189754	0.0565344	0.0377549	8.0879	1	1	新疆	2003	10	0.00333343
000813	813	1	2013	0	0	1.38629	0	0	0	0	21.3654	0.258076	0.040302	0.298158	0.0897578	2.19722	0.333333	0.4414	C	0	0	0	1.11939	0	1	新疆	2003	11	0.00024159
000813	813	1	2014	0	0	1.09861	0	0	0	0	21.4321	0.334566	0.026096	0.28449	0.0671673	2.19722	0.333333	0.3024	B	0	0.0201417	0.0100709	1.36108	1	1	新疆	2003	12	0
000813	813	1	2015	0	0	1.79176	2.30259	1.60944	1.79176	1.09861	21.4024	0.303912	0.015026	0.255132	0.0633352	2.19722	0.333333	0.3024	B	0.0080289	0.0144827	0.0112558	1.33041	1	1	新疆	2003	13	0
000815	815	1	2016	0	0	2.30259	2.07944	0.693147	1.94591	1.09861	21.7757	0.303169	0.001848	0.275018	0.0307451	2.19722	0.333333	0.2086	C	0	0.011231	0.00561551	0.421126	1	0	宁夏	2003	14	1
000815	815	1	2017	0	0	2.3979	3.09104	1.79176	2.83321	1.60944	21.7521	0.277529	0.009037	0.297161	-0.0274532	2.19722	0.333333	0.2086	C	0	0.011341	0.00567051	2.91117	1	1	宁夏	2003	15	0.00433873
000815	815	1	2018	0	0	2.30259	3.73767	2.48491	3.43399	3.46574	21.8548	0.333628	0.015213	0.355591	0.0383593	2.19722	0.333333	0.2086	C	0	0.0117554	0.0058777	0.278223	1	0	宁夏	2003	16	0.00312689
000815	815	1	2019	0	0	2.30259	2.94444	1.60944	2.70805	2.89037	21.9138	0.356077	0.016198	0.326714	0.0275282	2.19722	0.333333	0.2086	C	0	0.015992	0.00799598	1.04193	1	0	宁夏	2003	17	0.00408386
000816	816	1	2013	0	0	0.693147	3.46574	1.79176	3.29584	3.3673	22.4144	0.612906	0.015102	0.518493	-0.0454443	1.94591	0.428571	0.2319	C	0.00725779	0.0219152	0.0145865	3.56628	1	1	江苏	2004	10	0.00278751
000816	816	1	2014	0	0	3.09104	2.77259	1.79176	2.3979	2.30259	22.688	0.479443	0.006819	0.371716	-0.0042631	1.94591	0.428571	0.4106	C	0.0111861	0.0215755	0.0163808	0.834547	1	0	江苏	2004	11	0.00318705
000816	816	1	2015	0	0	4.07754	2.56495	1.79176	2.07944	2.3979	22.6143	0.432806	0.000602	0.272853	0.023533	1.94591	0.428571	0.2606	C	0.0106914	0.0248864	0.0177889	0.802912	1	0	江苏	2004	12	0.0032483
000816	816	1	2016	0	0	4.09434	2.63906	1.79176	2.19722	2.30259	22.591	0.425401	-0.025105	0.280047	0.0204572	1.94591	0.428571	0.2606	C	0.0299836	0.0493089	0.0396462	1.03423	1	0	江苏	2004	13	0.00203706
000816	816	1	2017	0	0	4.40672	1.38629	0.693147	1.09861	2.30259	22.5423	0.44567	-0.047494	0.275364	-0.0042946	1.94591	0.428571	0.2606	C	0.0343824	0.0724131	0.0533978	1.2409	1	1	江苏	2004	14	0.0016343
000818	818	1	2017	0	0	1.09861	2.83321	2.07944	2.30259	2.70805	22.0589	0.314749	0.081082	1.05162	0.12598	2.19722	0.333333	0.2866	C	0	0	0	0.528827	0	0	辽宁	1999	19	0.000876829
000818	818	1	2019	0	0	1.09861	3.82864	2.19722	3.63759	3.58352	22.2162	0.380929	0.072044	0.870404	0.0494316	2.19722	0.333333	0.2874	C	0.0310729	0	0.0155364	3.11958	1	1	辽宁	1999	21	0.00199321
000819	819	1	2011	0	0	0.693147	0	0	0	0	20.2088	0.100893	0.067009	2.63204	0.11979	2.19722	0.333333	0.2346	C	0.00664119	0	0.00332059	0.4342	1	0	湖南	2001	11	0
000819	819	1	2012	0	0	0.693147	1.60944	1.60944	0	0	20.3261	0.0931038	0.096971	2.90219	0.118964	2.19722	0.333333	0.2346	C	0	0	0	-1.69957	0	0	湖南	2001	12	0
000821	821	1	2014	0	0	0.693147	3.78419	2.19722	3.58352	3.13549	21.3856	0.394635	0.01149	0.483042	0.0111872	2.19722	0.444444	0.2579	C	0	0.0250579	0.0125289	2.10349	1	1	湖北	2002	13	0
000821	821	1	2015	0	0	0.693147	3.93183	2.48491	3.68888	3.91202	21.7451	0.360654	0.027826	0.435434	0.0556483	2.19722	0.333333	0.2635	C	0	0.00222035	0.00111017	-0.076099	1	0	湖北	2002	14	0.0208357
000821	821	1	2016	0	0	3.04452	5.0814	3.91202	4.7185	3.8712	21.8062	0.366865	0.034155	0.447178	0.0257629	2.19722	0.333333	0.2635	C	0	0	0	1.26762	0	1	湖北	2002	15	0.0157972
000821	821	1	2017	0	0	3.52636	4.74493	3.43399	4.44265	4.83628	21.8326	0.363028	0.053459	0.513412	0.0222538	2.07944	0.375	0.2642	C	0	0	0	1.78091	0	1	湖北	2002	16	0.00946644
000821	821	1	2018	0	0	3.49651	5.09987	3.55535	4.86753	4.68213	22.375	0.433792	0.037654	0.545288	0.0269461	2.19722	0.333333	0.2414	C	0.00553587	0	0.00276793	0.962605	1	0	湖北	2002	17	0.0151583
000821	821	1	2019	0	0	2.3979	5.24175	3.68888	5.01064	4.95583	22.3348	0.523492	-0.103183	0.441521	0.00769426	2.19722	0.333333	0.1318	C	0.143051	0.135636	0.139343	2.55563	1	1	湖北	2002	18	0.0469366
000822	822	1	2020	0	0	0.693147	0	0	0	0	22.1833	0.300277	-0.057052	0.835731	-0.115358	1.79176	0.5	0.4034	C	0.124803	0.102377	0.11359	3.32598	1	1	山东	2005	16	0.0546823
000823	823	1	2010	0	0	0.693147	3.09104	2.70805	2.07944	2.89037	21.9361	0.422546	0.06192	0.926481	0.0984494	2.19722	0.333333	0.38971	C	0	0	0	0.540219	0	0	广东	1999	12	0.0117448
000823	823	1	2011	0	0	1.79176	3.2581	2.30259	2.83321	3.04452	21.9389	0.383339	0.066764	0.977854	0.0619781	2.19722	0.333333	0.38971	C	0	0	0	2.16964	0	1	广东	1999	13	0.069789
000823	823	1	2012	0	0	1.09861	3.66356	2.56495	3.29584	3.17805	21.9939	0.37921	0.067836	1.04988	0.0854205	2.19722	0.333333	0.3897	C	0	0	0	1.96217	0	1	广东	1999	14	0.0647867
000823	823	1	2013	0	0	1.09861	2.89037	2.30259	2.19722	3.13549	22.1029	0.431372	0.044889	0.940536	0.0949996	2.19722	0.333333	0.3897	C	0.0207504	0	0.0103752	0.536006	1	0	广东	1999	15	0.0564133
000823	823	1	2014	0	0	2.3979	3.55535	2.94444	2.83321	3.3322	22.2848	0.33981	0.04502	0.911096	0.0409196	2.19722	0.333333	0.3197	C	0.00816916	0	0.00408458	0.125885	1	0	广东	1999	16	0
000823	823	1	2015	0	0	2.30259	3.3673	2.3979	2.94444	3.09104	22.2525	0.312977	0.026039	0.775841	0.0759853	2.19722	0.333333	0.3031	C	0.0222487	0.0117364	0.0169926	-0.043457	1	0	广东	1999	17	0.0409995
000823	823	1	2016	0	0	2.89037	3.09104	1.79176	2.83321	3.29584	22.2748	0.292314	0.04987	0.756973	0.10602	2.19722	0.333333	0.3031	C	0	0	0	-0.488292	0	0	广东	1999	18	0.0401008
000823	823	1	2017	0	0	2.94444	3.58352	2.63906	3.13549	3.2581	22.3514	0.312729	0.04914	0.883111	0.0621389	2.19722	0.333333	0.3031	C	0	0	0	0.557018	0	0	广东	1999	19	0.0314306
000823	823	1	2018	0	0	2.56495	3.17805	2.30259	2.70805	3.46574	22.4155	0.315478	0.062725	0.938852	0.0844133	2.19722	0.333333	0.3031	C	0	0	0	-0.349354	0	0	广东	1999	20	0.0290329
000823	823	1	2019	0	0	3.13549	2.89037	2.30259	2.19722	2.83321	22.4654	0.306273	0.064917	0.869167	0.117852	2.19722	0.333333	0.3031	C	0	0	0	-0.335708	0	0	广东	1999	21	0.0210943
000825	825	1	2013	0	0	1.09861	5.77765	5.04986	5.12396	5.46806	25.0515	0.655236	0.006872	1.44578	0.0527073	2.3979	0.363636	0.6424	C	0.0124538	0.00237726	0.00741552	2.66636	1	1	山西	2007	7	0.271892
000826	826	1	2010	0	0	1.94591	2.77259	2.07944	2.19722	2.70805	21.8133	0.533689	0.076811	0.34604	0.0867829	1.94591	0.428571	0.449	N	0	0	0	2.20826	0	1	湖北	2002	9	0.000643394
000826	826	1	2011	0	0	1.60944	3.2581	1.94591	2.99573	2.19722	22.0539	0.553005	0.090918	0.476013	0.0458515	1.94591	0.428571	0.449	N	0	0	0	5.39982	0	1	湖北	2002	10	0.000631008
000826	826	1	2012	0	0	1.38629	2.94444	1.94591	2.56495	3.46574	22.5685	0.379079	0.086316	0.417698	-0.0175759	1.94591	0.428571	0.4471	N	0	0	0	2.33389	0	1	湖北	2002	11	0.00116429
000826	826	1	2013	0	0	1.09861	3.8712	2.83321	3.46574	3.3322	22.7311	0.409096	0.084934	0.387125	-0.00157462	1.94591	0.428571	0.448	N	0	0	0	2.33931	0	1	湖北	2002	12	0.0010951
000826	826	1	2015	0	0	2.07944	4.52179	3.2581	4.20469	4.29046	23.4864	0.603521	0.07361	0.499305	0.0112995	2.19722	0.333333	0.1999	N	0.0164987	0	0.00824934	1.22239	1	1	湖北	2002	14	0.00243033
000826	826	1	2016	0	0	1.09861	5.11199	4.44265	4.40672	4.26268	23.8563	0.635131	0.055865	0.356594	-0.0201741	2.19722	0.333333	0.1981	N	0.0243445	0	0.0121722	2.31389	1	1	湖北	2002	15	0.002025
000826	826	1	2017	0	0	1.94591	5.83188	5.09987	5.18178	4.45435	24.2293	0.547686	0.045099	0.332689	-0.013523	2.19722	0.333333	0.1656	N	0.0205038	0.00174516	0.0111245	1.84478	1	1	湖北	2002	16	0.00153598
000826	826	1	2018	0	0	1.60944	5.16479	4.36945	4.57471	5.10595	24.411	0.614403	0.018818	0.300097	-0.0186018	2.19722	0.333333	0.1656	N	0.0344825	0.027754	0.0311182	3.60748	1	1	湖北	2002	17	0.00427639
000826	826	1	2019	0	0	1.38629	4.91265	3.73767	4.55388	4.66344	24.5195	0.621958	0.010121	0.240901	0.00405296	2.19722	0.333333	0.1656	N	0.02249	0.0375586	0.0300243	3.135	1	1	湖北	2002	18	0.00533821
000828	828	1	2011	0	0	1.38629	0	0	0	0	22.3304	0.363069	0.077232	0.156497	0.109849	1.94591	0.428571	0.4154	G	0	0	0	-0.0847	0	0	广东	1999	13	0
000828	828	1	2019	0	0	0.693147	2.19722	0	2.19722	0	23.1914	0.372726	0.094086	0.143527	0.12631	1.94591	0.571429	0.4181	G	0.00407667	0	0.00203833	-1.42323	1	0	广东	1999	21	0.00426804
000829	829	1	2010	0	0	2.99573	1.09861	0	1.09861	0.693147	22.8705	0.657799	0.05154	2.44221	-0.107696	2.3979	0.363636	0.1393	F	0	0	0	2.95966	0	1	江西	2003	8	0.15094
000829	829	1	2011	0	0	3.04452	1.38629	1.38629	0	0.693147	23.0582	0.708561	0.006935	2.5581	-0.00649648	2.3979	0.363636	0.1393	F	0.0426882	0.0316823	0.0371852	3.68514	1	1	江西	2003	9	0.0976903
000829	829	1	2012	0	0	2.70805	2.63906	2.63906	0	0	22.9519	0.682513	-0.009363	2.90219	-0.0266381	2.3979	0.363636	0.1393	F	0.0333733	0.0505976	0.0419854	3.80039	1	1	江西	2003	10	0.166627
000829	829	1	2013	0	0	3.55535	2.48491	1.60944	2.07944	1.79176	23.1695	0.744003	-0.002685	2.77718	0.0452893	2.3979	0.363636	0.1393	F	0.00667131	0.0392434	0.0229574	1.74209	1	1	江西	2003	11	0.131212
000829	829	1	2014	0	0	3.73767	2.07944	1.60944	1.38629	1.38629	23.1159	0.756689	-0.032179	2.77459	-0.0715181	2.19722	0.333333	0.1393	F	0.0321625	0.066036	0.0490993	2.62047	1	1	江西	2003	12	0.16009
000829	829	1	2015	0	0	3.29584	2.07944	1.38629	1.60944	2.30259	23.1383	0.793929	-0.033801	2.46924	0.119684	2.19722	0.333333	0.1393	F	0.014487	0.0638798	0.0391834	1.33041	1	1	江西	2003	13	0.150116
000829	829	1	2016	0	0	3.17805	0	0	0	1.09861	23.1905	0.778553	0.023377	2.48995	-0.0931145	2.19722	0.333333	0.1376	F	0	0.00501742	0.00250871	1.33041	1	1	江西	2003	14	0.123136
000829	829	1	2017	0	0	3.21888	0	0	0	0	23.3736	0.795632	0.019125	2.49585	0.0751222	2.19722	0.333333	0.174	F	0	0.00943117	0.00471558	1.54018	1	1	江西	2003	15	0.0145357
000829	829	1	2018	0	0	2.70805	0	0	0	0	23.2655	0.804594	-0.017167	2.63923	0.0563399	2.19722	0.333333	0.188	F	0.0297715	0.0492931	0.0395323	2.41511	1	1	江西	2003	16	0.0126167
000829	829	1	2019	0	0	3.2581	0	0	0	0	23.3271	0.812624	0.006442	2.344	0.0821482	2.19722	0.333333	0.188	F	0	0.0267892	0.0133946	1.77215	1	1	江西	2003	17	0.0107013
000830	830	1	2010	0	0	0.693147	3.71357	2.19722	3.49651	3.8712	23.1465	0.770432	0.021347	0.774497	0.0488743	2.19722	0.333333	0.4253	C	0.00583922	0	0.00291961	2.76747	1	1	山东	2005	6	0.00868264
000830	830	1	2012	0	0	0.693147	3.3322	2.30259	2.94444	3.85015	23.4911	0.666945	0.023268	0.70389	0.0959003	1.94591	0.571429	0.3237	C	0.00698188	0.00830556	0.00764372	3.34091	1	1	山东	2005	8	0.00948295
000830	830	1	2013	0	0	1.09861	3.82864	3.04452	3.2581	2.99573	23.607	0.686178	0.017794	0.643116	0.0334387	2.19722	0.333333	0.335	C	0.00826675	0.0138131	0.0110399	3.44605	1	1	山东	2005	9	0.00717891
000830	830	1	2016	0	0	0.693147	4.2485	3.3673	3.73767	3.58352	23.9447	0.655232	0.010651	0.461659	0.0431925	1.94591	0.571429	0.336	C	0.00553823	0.016261	0.0108996	2.56446	1	1	山东	2005	12	0
000831	831	1	2015	0	0	1.09861	2.19722	1.09861	1.94591	1.79176	21.5283	0.0536182	-0.169661	0.189281	0.0381982	2.19722	0.333333	0.2398	C	0.191654	0.192444	0.192049	1.06523	1	0	山西	2007	9	0
000833	833	1	2010	0	0	1.60944	0	0	0	0	21.0517	0.405331	0.067236	0.990419	0.13362	1.60944	0.4	0.256	C	0	0	0	0.585777	0	0	广西	2005	6	0
000833	833	1	2011	0	0	1.79176	0.693147	0	0.693147	0	21.0251	0.303191	0.039187	0.964126	0.0556055	1.60944	0.4	0.256	C	0.0128482	0	0.00642411	2.13676	1	1	广西	2005	7	0
000833	833	1	2012	0	0	1.38629	1.09861	0.693147	0.693147	0.693147	20.9915	0.291327	0.010541	0.823464	0.0497011	1.60944	0.4	0.256	C	0.0337853	0.0107387	0.022262	2.43029	1	1	广西	2005	8	0
000833	833	1	2013	0	0	1.38629	2.3979	1.79176	1.79176	0.693147	20.8243	0.258289	-0.087926	0.917779	-0.0168787	1.60944	0.571429	0.256	C	0.111981	0.104593	0.108287	2.5626	1	1	广西	2005	9	0
000833	833	1	2014	0	0	1.38629	2.19722	0	2.19722	2.3979	20.9387	0.315745	0.023988	0.898907	0.0614844	1.60944	0.4	0.256	C	0	0	0	0.734585	0	0	广西	2005	10	0
000833	833	1	2015	0	0	0.693147	2.70805	1.38629	2.48491	1.60944	21.9487	0.225619	0.041494	0.535342	0.0139974	1.94591	0.428571	0.3131	C	0	0	0	1.33041	0	1	广西	2005	11	0.000536837
000833	833	1	2016	0	0	0.693147	1.60944	0	1.60944	2.83321	21.9527	0.230165	0.011352	0.525181	0.0965034	1.94591	0.428571	0.3131	C	0.0124002	0.00172703	0.00706359	-0.612666	1	0	广西	2005	12	0.000425578
000833	833	1	2017	0	0	1.38629	3.17805	2.19722	2.77259	1.79176	21.9413	0.193061	0.023599	0.561013	-0.000836219	1.79176	0.5	0.3131	C	0	0	0	-0.028453	0	0	广西	2005	13	0.000836411
000833	833	1	2018	0	0	0.693147	1.60944	0	1.60944	2.70805	22.1081	0.317657	0.022061	0.83906	0.0706155	2.19722	0.333333	0.3131	C	0	0.00490741	0.0024537	-1.31539	1	0	广西	2005	14	0.00126835
000833	833	1	2019	0	0	1.09861	2.89037	0.693147	2.83321	1.94591	22.1992	0.366033	0.013494	0.836851	0.0250321	1.94591	0.428571	0.3131	S	0.00801629	0.00302611	0.0055212	0.384165	1	0	广西	2005	15	0.00503813
000836	836	1	2010	0	0	0.693147	3.52636	3.09104	2.56495	2.30259	21.6434	0.615841	0.004315	0.38892	0.0191578	2.19722	0.333333	0.3011	K	0.0501633	0.0338946	0.042029	2.67887	1	1	天津	2001	10	0.00998287
000836	836	1	2011	0	0	1.09861	2.63906	1.09861	2.48491	1.09861	21.4644	0.542445	-0.025409	0.524576	-0.0742512	2.19722	0.333333	0.3011	C	0.0497893	0.0694774	0.0596334	4.89483	1	1	天津	2001	11	0.00834349
000836	836	1	2013	0	0	1.09861	2.07944	2.07944	0	0	21.6217	0.573919	0.007524	0.459467	-0.00285839	2.07944	0.375	0.2303	C	0.00634489	0.0354671	0.020906	3.34476	1	1	天津	2001	13	0.0510109
000836	836	1	2015	0	0	1.60944	2.89037	1.79176	2.56495	2.48491	21.932	0.442136	0.047313	0.57098	0.0974824	2.3979	0.363636	0.1885	C	0	0	0	1.33041	0	1	天津	2001	15	0.0390422
000836	836	1	2016	0	0	3.17805	3.52636	2.3979	3.17805	3.09104	21.6791	0.256543	0.025983	0.6252	0.00767373	2.3979	0.363636	0.1109	C	0	0.0130362	0.0065181	1.86276	1	1	天津	2001	16	0.0344446
000836	836	1	2017	0	0	3.4012	2.48491	1.38629	2.19722	2.94444	21.6985	0.224831	0.052246	0.783035	0.100054	2.3979	0.363636	0.1109	C	0	0	0	-0.803991	0	0	天津	2001	17	0.0331563
000836	836	1	2018	0	0	1.94591	3.13549	2.07944	2.77259	1.09861	21.8464	0.447796	0.038642	0.931747	0.0382375	2.3979	0.363636	0.1163	C	0.00148861	0	0.000744306	2.308	1	1	天津	2001	18	0.0017511
000836	836	1	2019	0	0	0.693147	3.73767	2.19722	3.52636	2.83321	21.6683	0.495845	0.017123	0.403943	0.00687362	2.19722	0.333333	0.1163	C	0.0213704	0.0173826	0.0193765	3.65449	1	1	天津	2001	19	0.00123235
000837	837	1	2010	0	0	0.693147	2.77259	1.60944	2.48491	1.94591	21.3698	0.443441	0.062544	0.822431	0.114952	2.07944	0.375	0.2665	C	0	0	0	0.21337	0	0	陕西	1995	16	0.0264059
000837	837	1	2012	0	0	0.693147	1.79176	1.60944	0.693147	2.3979	21.4678	0.452112	0.006368	0.570816	-0.0740979	2.19722	0.333333	0.2665	C	0.0587929	0.036303	0.0475479	4.58665	1	1	陕西	1995	18	0.0592844
000837	837	1	2018	0	0	1.60944	3.21888	2.07944	2.89037	3.04452	22.9267	0.635443	-0.031503	0.359105	-0.00381347	2.19722	0.333333	0.1594	C	0.0317239	0.0575117	0.0446178	3.19277	1	1	陕西	1995	24	0.0306691
000837	837	1	2019	0	0	1.94591	3.73767	2.30259	3.49651	3.4012	22.8732	0.659135	-0.035895	0.358842	0.00464733	2.07944	0.375	0.1594	C	0.0170816	0.0645772	0.0408294	3.43089	1	1	陕西	1995	25	0.090594
000837	837	1	2020	0	0	0.693147	2.89037	1.09861	2.77259	3.46574	22.95	0.688666	0.023304	0.458734	0.0407348	2.19722	0.333333	0.1594	C	0	0.00412826	0.00206413	1.33041	1	1	陕西	1995	26
000838	838	1	2015	0	0	1.38629	0	0	0	2.89037	22.3758	0.696565	0.019593	0.168818	-0.0102479	2.19722	0.333333	0.5965	K	0.0074706	0.00428942	0.00588001	1.95468	1	1	北京	2000	16	0.00410909
000838	838	1	2016	0	0	1.38629	2.56495	1.09861	2.3979	1.79176	22.3916	0.685002	0.019549	0.32615	-0.00856694	2.19722	0.333333	0.5965	K	0.00303224	4.22709e-05	0.00153726	3.09559	1	1	北京	2000	17	0.00289392
000838	838	1	2017	0	0	1.09861	1.38629	0	1.38629	2.77259	22.8769	0.781799	0.029977	0.254691	-0.15892	2.19722	0.333333	0.5965	K	0	0	0	6.22248	0	1	北京	2000	18	0.0626664
000839	839	1	2010	0	0	0.693147	1.38629	1.09861	0.693147	0.693147	23.107	0.445333	0.024974	0.185162	-0.0252052	2.70805	0.333333	0.4142	S	0.024409	0	0.0122045	2.12238	1	1	北京	2000	11	0.0026023
000839	839	1	2011	0	0	0.693147	1.38629	1.09861	0.693147	1.09861	23.1178	0.457668	0.014902	0.162479	0.0243902	2.70805	0.333333	0.4142	S	0.0198356	0.0151307	0.0174831	3.20556	1	1	北京	2000	12	0.0177564
000839	839	1	2012	0	0	0.693147	2.30259	2.07944	1.09861	1.94591	23.1868	0.495099	0.015541	0.17695	-0.023548	2.70805	0.333333	0.4142	I	0.00729524	0.0498498	0.0285725	3.75025	1	1	北京	2000	13	0.0447004
000839	839	1	2013	0	0	1.38629	0	0	0	0	23.2044	0.505663	0.011375	0.179749	-0.0303596	2.70805	0.333333	0.4142	I	0.0070841	0.0529797	0.0300319	2.81593	1	1	北京	2000	14	0.0378829
000839	839	1	2014	0	0	1.79176	3.2581	2.70805	2.48491	2.3979	23.1613	0.42021	0.016663	0.208809	0.112736	2.70805	0.333333	0.4142	I	0	0.0449853	0.0224926	-0.172762	1	0	北京	2000	15	0.103499
000839	839	1	2015	0	0	1.38629	3.3322	2.63906	2.70805	3.2581	23.1213	0.37014	0.03047	0.243152	0.00261273	2.70805	0.333333	0.3644	I	0	0.0285273	0.0142637	1.33484	1	1	北京	2000	16	0.0770169
000839	839	1	2016	0	0	1.79176	4.20469	3.13549	3.80666	3.13549	23.4199	0.545356	0.01767	0.303957	-0.016052	2.70805	0.333333	0.3644	I	0.0068845	0.0402885	0.0235865	2.29237	1	1	北京	2000	17	0.0947966
000839	839	1	2017	0	0	2.19722	4.55388	4.27667	3.17805	4.07754	23.5448	0.55639	0.019013	0.275825	-0.0177935	2.70805	0.333333	0.3644	I	0.0014108	0.0372871	0.019349	3.73021	1	1	北京	2000	18	0.0538801
000839	839	1	2018	0	0	2.70805	4.17439	3.63759	3.3322	2.48491	23.5906	0.474902	0.111612	0.231126	-0.00762647	2.63906	0.333333	0.3644	I	0	0	0	3.40488	0	1	北京	2000	19	0.0195492
000839	839	1	2019	0	0	3.43399	4.95583	4.06044	4.44265	4.31749	23.5629	0.484025	-0.002255	0.201777	-0.00189846	2.63906	0.333333	0.3644	I	0.0770531	0.0445251	0.0607891	3.25452	1	1	北京	2000	20	0.00728613
000848	848	1	2016	0	0	1.09861	2.19722	1.09861	1.94591	2.77259	21.8535	0.351975	0.163115	0.902293	0.256771	2.19722	0.333333	0.4068	C	0.052826	0	0.026413	-8.34138	1	0	河北	2001	16	0
000848	848	1	2017	0	0	1.60944	0.693147	0.693147	0	1.79176	21.757	0.276861	0.141549	0.714923	0.0529177	2.19722	0.333333	0.4068	C	0.0426964	0	0.0213482	-4.43533	1	0	河北	2001	17	0
000848	848	1	2018	0	0	0.693147	1.38629	0	1.38629	0	21.7681	0.311757	0.145953	0.750542	0.183954	2.19722	0.333333	0.4068	C	0.0126746	0	0.00633728	-6.48695	1	0	河北	2001	18	0
000848	848	1	2019	0	0	1.09861	1.09861	0	1.09861	1.60944	21.8564	0.346	0.156632	0.758325	0.217493	2.19722	0.333333	0.4068	C	0	0	0	-6.2352	0	0	河北	2001	19	0
000850	850	1	2010	0	0	0.693147	3.68888	2.94444	3.09104	3.17805	22.6557	0.425013	0.068933	0.367658	-0.0164722	2.19722	0.444444	0.464	C	0	0	0	1.86555	0	1	安徽	1994	17	0.00766988
000850	850	1	2015	0	0	1.60944	4.70953	4.04305	4.00733	4.18965	22.8717	0.366515	0.005882	0.253189	0.0195218	2.07944	0.375	0.464	C	0.0420151	0.0129152	0.0274651	1.01789	1	0	安徽	1994	22	0.0280892
000850	850	1	2016	0	0	2.07944	4.69135	4.12713	3.8712	4.27667	22.7768	0.389474	0.007895	0.240177	0.0268594	2.07944	0.5	0.464	C	0.014793	0.0152731	0.015033	1.52914	1	1	安徽	1994	23	0.0342642
000850	850	1	2017	0	0	1.38629	4.52179	4.00733	3.63759	4.18965	22.7866	0.406967	0.010559	0.299075	0.00669259	2.19722	0.444444	0.464	C	0.00325321	0.0191847	0.011219	2.10527	1	1	安徽	1994	24	0.032446
000850	850	1	2018	0	0	1.94591	4.18965	3.66356	3.3322	3.09104	22.7486	0.435232	0.012479	0.360053	-0.00919097	2.19722	0.444444	0.464	C	0	0.0247223	0.0123611	2.65192	1	1	安徽	1994	25	0.0411691
000850	850	1	2019	0	0	1.38629	3.95124	3.3673	3.17805	3.17805	22.7451	0.42404	0.020858	0.393752	0.0755736	2.19722	0.444444	0.464	C	0	0.0186807	0.00934036	-0.078096	1	0	安徽	1994	26	0.0436531
000851	851	1	2010	0	0	2.83321	2.83321	2.83321	0	1.60944	21.5774	0.535683	0.011617	1.20222	-0.0211005	1.94591	0.571429	0.1137	C	0.00545442	0.0222732	0.0138638	2.17141	1	1	贵州	2003	8	0.672896
000851	851	1	2011	0	0	3.2581	3.09104	2.94444	1.38629	1.38629	21.5941	0.532215	0.011405	1.71442	-0.150514	1.94591	0.571429	0.1137	I	0.00239377	0.057071	0.0297324	5.77937	1	1	贵州	2003	9	0.777206
000851	851	1	2012	0	0	4.40672	3.13549	2.83321	1.94591	2.07944	22.0016	0.401339	0.007525	1.54423	-0.0101859	1.94591	0.571429	0.1304	F	0.00483751	0.0337096	0.0192736	0.88387	1	0	贵州	2003	10	0.845226
000851	851	1	2013	0	0	4.07754	2.89037	2.3979	2.07944	1.79176	22.4293	0.5757	0.016614	1.3626	0.0273129	1.94591	0.571429	0.1304	F	0	0.0199444	0.00997222	1.55001	1	1	贵州	2003	11	0.515909
000851	851	1	2014	0	0	4.11087	2.83321	2.77259	0.693147	2.07944	22.5441	0.550447	0.017207	1.20943	-0.0573596	1.94591	0.571429	0.1616	F	0	0.01665	0.00832499	3.21822	1	1	贵州	2003	12	0
000851	851	1	2015	0	0	4.26268	3.2581	3.21888	0.693147	1.94591	22.5932	0.555325	0.018486	1.17254	0.0975835	2.19722	0.555556	0.1404	F	0	0.0115928	0.0057964	0.723476	1	0	贵州	2003	13	0
000851	851	1	2016	0	0	4.7185	2.3979	2.30259	0.693147	1.79176	22.7719	0.581809	0.016968	1.21774	0.0415446	2.19722	0.555556	0.1313	F	0.000453664	0.0114264	0.00594004	1.27204	1	1	贵州	2003	14	0
000851	851	1	2017	0	0	4.75359	2.63906	2.63906	0	1.60944	22.8235	0.576465	0.023427	1.12721	0.0206078	2.07944	0.571429	0.1281	F	0	0.00512917	0.00256458	1.7029	1	1	贵州	2003	15	0
000851	851	1	2018	0	0	4.70048	3.73767	3.71357	0.693147	2.70805	22.8912	0.552113	0.006889	1.09589	-0.0531879	2.19722	0.555556	0.1281	F	0.014027	0.0252371	0.019632	2.7763	1	1	贵州	2003	16	0.870413
000851	851	1	2019	0	0	4.70953	3.7612	3.58352	2.07944	2.63906	22.9566	0.5809	0.002273	1.26276	-0.0829856	2.19722	0.555556	0.1281	F	0.0102268	0.0309582	0.0205925	4.3649	1	1	贵州	2003	17	0.843698
000852	852	1	2011	0	0	0.693147	3.3322	1.94591	3.09104	2.63906	21.3645	0.388512	0.062631	0.891452	0.0978534	2.19722	0.333333	0.675	C	0.00696458	0	0.00348229	0.786572	1	0	湖北	2002	10	0.0781199
000852	852	1	2012	0	0	0.693147	2.94444	1.60944	2.70805	3.29584	21.4999	0.444679	0.06345	0.903777	0.0760762	2.19722	0.333333	0.675	C	0.00196683	0	0.000983417	1.54527	1	1	湖北	2002	11	0.0731277
000852	852	1	2015	0	0	1.09861	3.13549	2.19722	2.70805	3.29584	22.7218	0.637231	0.005713	0.683813	0.0176592	2.07944	0.375	0.5874	C	0.031032	0.0243333	0.0276827	2.95025	1	1	湖北	2002	14	0.00820606
000852	852	1	2016	0	0	1.09861	3.61092	2.77259	3.09104	3.66356	22.5982	0.718388	-0.11625	0.495618	-0.0183063	2.07944	0.375	0.5874	C	0.134376	0.143963	0.13917	3.78255	1	1	湖北	2002	15	0.0161305
000852	852	1	2017	0	0	1.09861	3.66356	2.63906	3.2581	3.49651	22.6687	0.728646	0.005132	0.590948	0.0068162	2.19722	0.333333	0.5874	C	0	0.0234613	0.0117307	4.28393	1	1	湖北	2002	16	0.054986
000852	852	1	2018	0	0	1.09861	3.55535	2.3979	3.21888	3.13549	22.7821	0.75508	0.004307	0.663202	-0.0374719	2.19722	0.333333	0.5874	C	0	0.024857	0.0124285	5.28085	1	1	湖北	2002	17	0.110211
000856	856	1	2015	0	0	0.693147	2.63906	0	2.63906	2.56495	21.5289	0.867773	-0.085684	0.604832	-0.0181626	1.94591	0.428571	0.4152	C	0.0685422	0.11573	0.0921363	4.1261	1	1	河北	2001	15	0
000858	858	1	2012	0	0	1.09861	3.91202	1.38629	3.85015	3.49651	24.5354	0.303365	0.210868	0.662201	0.193373	2.30259	0.5	0.36	C	0	0	0	-5.10747	0	0	四川	2005	8	0.0145262
000858	858	1	2014	0	0	1.09861	4.60517	2.19722	4.52179	4.77912	24.5608	0.130919	0.133826	0.464146	0.017121	1.94591	0.428571	0.36	C	0.0685992	0	0.0342996	-3.95815	1	0	四川	2005	10	0.013783
000858	858	1	2015	0	0	1.38629	4.39445	1.94591	4.31749	4.18965	24.685	0.15608	0.129563	0.437758	0.127336	1.79176	0.333333	0.36	C	0.0317027	0	0.0158513	-5.95847	1	0	四川	2005	11	0.010022
000858	858	1	2016	0	0	1.09861	4.20469	1.79176	4.12713	4.2485	24.8532	0.224667	0.123025	0.427887	0.188128	1.94591	0.428571	0.36	C	0.0192191	0	0.00960954	-5.70009	1	0	四川	2005	12	0.00775302
000858	858	1	2017	0	0	1.09861	4.18965	2.48491	4.00733	4.33073	24.9849	0.229099	0.151558	0.453606	0.137702	1.94591	0.428571	0.36	C	0	0	0	-4.18113	0	0	四川	2005	13	0.024519
000859	859	1	2016	0	0	0.693147	4.34381	3.58352	3.73767	3.68888	21.4599	0.294365	0.004424	0.56858	0.0128122	2.19722	0.444444	0.246	C	0	0.0315428	0.0157714	1.35051	1	1	安徽	1994	23	0.00255134
000860	860	1	2010	0	0	0.693147	0	0	0	0	23.0188	0.71841	0.031389	0.698205	0.065584	2.19722	0.333333	0.47	A	0.000972722	0	0.000486361	1.84585	1	1	北京	2000	11	0
000860	860	1	2011	0	0	2.77259	0	0	0	0	23.0586	0.71026	0.031745	0.74821	0.00262086	2.19722	0.333333	0.47	A	3.3088e-05	0	1.6544e-05	4.55684	1	1	北京	2000	12	0
000860	860	1	2012	0	0	1.60944	1.79176	0.693147	1.60944	0	23.2474	0.760739	0.01145	0.731351	-0.0226374	2.19722	0.333333	0.4899	C	0.0203082	0.026539	0.0234236	4.98946	1	1	北京	2000	13	0
000860	860	1	2013	0	0	1.94591	1.60944	0	1.60944	2.19722	23.3472	0.769649	0.015584	0.690725	0.0539661	2.19722	0.333333	0.4899	C	0.0039893	0.019894	0.0119416	2.93259	1	1	北京	2000	14	0
000860	860	1	2014	0	0	1.38629	1.09861	0	1.09861	0	23.4669	0.666392	0.02487	0.646426	0.0189093	2.19722	0.333333	0.3898	C	0	0.0085596	0.0042798	2.14777	1	1	北京	2000	15	0
000860	860	1	2015	0	0	2.89037	2.77259	1.09861	2.63906	1.94591	23.4894	0.653782	0.024381	0.613059	0.0220395	2.19722	0.333333	0.3919	C	0	0.00905154	0.00452577	1.93497	1	1	北京	2000	16	0
000860	860	1	2016	0	0	1.60944	1.09861	0	1.09861	1.09861	23.6044	0.617511	0.024974	0.658484	0.0565319	2.19722	0.333333	0.3745	C	0	0.0119747	0.00598736	1.22928	1	1	北京	2000	17	0
000860	860	1	2017	0	0	0.693147	0	0	0	0	23.6363	0.612907	0.02441	0.647445	0.134198	2.07944	0.375	0.3745	C	0	0.0125131	0.00625655	0.25235	1	0	北京	2000	18	0
000860	860	1	2019	0	0	0.693147	2.3979	1.79176	1.79176	0	23.8153	0.661229	0.039089	0.711693	0.0592419	2.19722	0.333333	0.3845	C	0	0.00574819	0.0028741	1.48851	1	1	北京	2000	20	0
000861	861	1	2012	0	0	1.38629	1.09861	0.693147	0.693147	0.693147	22.0968	0.572086	0.118984	0.571731	0.0602961	1.94591	0.428571	0.6962	K	0.0069188	0	0.0034594	3.03133	1	1	广东	1999	14	0.00222747
000861	861	1	2013	0	0	2.3979	0	0	0	0	22.3185	0.619968	0.08982	0.472019	0.0267587	1.94591	0.428571	0.6962	L	0.0319315	0	0.0159658	2.73222	1	1	广东	1999	15	0.00987199
000861	861	1	2014	0	0	3.61092	0	0	0	0	22.6411	0.567571	0.048355	0.325817	0.0536582	1.94591	0.428571	0.628	L	0.0542376	0.00423297	0.0292353	0.655243	1	0	广东	1999	16	0
000861	861	1	2015	0	0	3.04452	1.79176	1.09861	1.38629	0.693147	22.7687	0.624744	0.02844	0.22731	0.0469908	1.94591	0.428571	0.4817	L	0.04161	0.0191824	0.0303962	-0.33348	1	0	广东	1999	17	0.993539
000861	861	1	2016	0	0	2.70805	0	0	0	1.09861	23.0431	0.679972	0.027193	0.222681	0.0498445	1.94591	0.428571	0.4817	L	0.017891	0.0126703	0.0152806	1.5323	1	1	广东	1999	18	0.994686
000861	861	1	2017	0	0	2.63906	2.30259	0	2.30259	1.94591	23.2046	0.691831	0.026666	0.231458	0.0353674	1.94591	0.428571	0.4843	L	0.0076834	0.0154492	0.0115663	2.2398	1	1	广东	1999	19	1
000861	861	1	2018	0	0	2.77259	1.09861	0	1.09861	2.07944	23.1662	0.683444	0.015442	0.21369	0.044296	1.94591	0.428571	0.4419	L	0.0142974	0.0193099	0.0168036	3.02616	1	1	广东	1999	20	0.428313
000861	861	1	2019	0	0	2.19722	0	0	0	0	23.1226	0.644627	0.013493	0.216298	0.0950673	1.94591	0.428571	0.4345	L	0.00766795	0.0116698	0.00966885	2.53668	1	1	广东	1999	21	0.359815
000862	862	1	2010	0	0	1.79176	2.63906	2.19722	1.79176	2.07944	22.0323	0.858165	0.014018	0.348181	0.0677688	2.07944	0.3	0.2802	C	0.00416106	0.0283512	0.0162561	2.87164	1	1	宁夏	2003	8	0.00350587
000862	862	1	2011	0	0	1.60944	3.43399	2.48491	2.99573	2.48491	22.3735	0.871495	0.016577	0.355515	0.072664	2.19722	0.333333	0.2802	C	0	0.0230714	0.0115357	5.13102	1	1	宁夏	2003	9	0.0013945
000862	862	1	2012	0	0	1.09861	2.83321	2.07944	2.30259	2.99573	22.3539	0.875378	-0.003583	0.182691	0.0429097	2.07944	0.375	0.2802	C	0.0198022	0.0462539	0.0330281	5.67493	1	1	宁夏	2003	10	0.00427563
000862	862	1	2013	0	0	1.09861	2.19722	1.09861	1.94591	2.83321	22.2834	0.899756	-0.029304	0.187651	0.0858135	2.19722	0.333333	0.2802	C	0.0336419	0.0663212	0.0499815	4.18586	1	1	宁夏	2003	11	0.00739576
000862	862	1	2014	0	0	0.693147	1.94591	0.693147	1.79176	1.79176	22.9775	0.804407	0.003047	0.153336	0.0729864	2.30259	0.333333	0.5291	C	0	0.0253475	0.0126737	3.08084	1	1	宁夏	2003	12	0
000862	862	1	2015	0	0	0.693147	2.48491	0.693147	2.3979	2.99573	22.9599	0.815679	-0.01275	0.124882	0.0759211	2.19722	0.333333	0.5291	D	0.0082393	0.0523983	0.0303188	2.81759	1	1	宁夏	2003	13	0.00491037
000862	862	1	2016	0	0	0.693147	2.19722	1.09861	1.94591	1.60944	23.0274	0.70695	0.001868	0.148894	0.0597725	2.19722	0.333333	0.5291	D	0	0.0394364	0.0197182	2.34523	1	1	宁夏	2003	14	0.00422438
000862	862	1	2017	0	0	0.693147	1.09861	0.693147	0.693147	2.07944	22.9402	0.702639	-0.020495	0.097431	0.0489616	2.19722	0.333333	0.4023	D	0.0178341	0.0581044	0.0379692	3.44384	1	1	宁夏	2003	15	0.0116915
000862	862	1	2018	0	0	0.693147	3.17805	1.79176	2.94444	2.07944	23.0006	0.729607	0.005302	0.120874	0.0772288	2.19722	0.333333	0.4023	D	0	0.0251602	0.0125801	3.23397	1	1	宁夏	2003	16	0.00759298
000862	862	1	2019	0	0	1.79176	4.07754	2.56495	3.85015	3.4012	22.9589	0.716182	0.002684	0.142026	0.0656962	2.19722	0.333333	0.4023	D	0	0.0248534	0.0124267	3.39223	1	1	宁夏	2003	17	0.00560287
000862	862	1	2020	0	0	1.60944	3.2581	1.09861	3.17805	4.11087	22.9131	0.699399	0.003777	0.131447	0.0622972	2.19722	0.333333	0.4023	D	0	0.0242099	0.0121049	3.27491	1	1	宁夏	2003	18	0.00416854
000863	863	1	2014	0	0	0.693147	0	0	0	0	23.1672	0.73337	0.012125	0.129712	-0.123757	2.19722	0.333333	0.3552	K	0.0543676	0.0165056	0.0354366	3.65874	1	1	上海	2005	10	1
000863	863	1	2015	0	0	0.693147	1.79176	1.09861	1.38629	0.693147	23.3242	0.77637	0.006368	0.056339	-0.0570551	2.19722	0.333333	0.3448	K	0.027504	0.0175144	0.0225092	4.42023	1	1	上海	2005	11	1
000863	863	1	2016	0	0	1.60944	1.09861	0	1.09861	1.60944	23.3524	0.52228	0.068709	0.490504	0.049856	2.07944	0.375	0.2385	K	0	0	0	1.54884	0	1	上海	2005	12	0.000108204
000863	863	1	2017	0	0	1.09861	1.60944	0	1.60944	1.38629	23.2936	0.513969	0.016691	0.183716	-0.180324	2.19722	0.333333	0.2031	K	0.0314822	0.00422911	0.0178557	3.71509	1	1	上海	2005	13	0.000423032
000863	863	1	2018	0	0	2.48491	1.09861	0	1.09861	1.09861	23.2914	0.572612	-0.038192	0.125079	0.13164	2.19722	0.333333	0.2064	K	0.0674759	0.061752	0.064614	1.13029	1	1	上海	2005	14	0.000765085
000863	863	1	2019	0	0	2.48491	0.693147	0	0.693147	1.38629	23.2748	0.555647	0.016311	0.153664	0.177366	2.19722	0.333333	0.2063	K	0	0.00758982	0.00379491	0.633015	1	0	上海	2005	15	0.0115875
000868	868	1	2014	0	0	0.693147	6.10032	4.77068	5.79606	5.5835	22.3236	0.711928	0.010005	1.02965	0.0255868	2.30259	0.4	0.2073	C	0	0.0312635	0.0156318	1.91622	1	1	安徽	1994	21	0
000868	868	1	2020	0	0	0.693147	4.48864	3.7612	3.85015	5.15906	22.3548	0.880824	0.019517	0.628699	0.0782591	2.3979	0.363636	0.252	C	0.0221153	0.0214371	0.0217725	1.33041	1	1	安徽	1994	27
000869	869	1	2012	0	0	0.693147	0	0	0	0	22.818	0.254046	0.210868	0.732019	0.160288	2.48491	0.333333	0.504	C	0.0505803	0	0.0252901	-1.39636	1	0	山东	2005	8	0.001078
000869	869	1	2013	0	0	1.09861	0	0	0	0	22.8029	0.203775	0.13001	0.535943	0.0918667	2.3979	0.333333	0.504	C	0.110848	0	0.0554241	-1.32301	1	0	山东	2005	9	0.0769077
000869	869	1	2014	0	0	1.38629	0	0	0	0	22.9107	0.214204	0.115636	0.491625	0.120069	2.48491	0.333333	0.504	C	0.0587132	0	0.0293566	-1.66432	1	0	山东	2005	10	0.0659386
000869	869	1	2015	0	0	0.693147	0	0	0	0	23.0597	0.250155	0.107006	0.482926	0.110501	2.48491	0.333333	0.504	C	0.0321153	0	0.0160576	-1.84542	1	0	山东	2005	11	0.0599862
000869	869	1	2016	0	0	0.693147	1.79176	0	1.79176	1.79176	23.1681	0.271389	0.089665	0.431377	0.0771952	2.56495	0.333333	0.504	C	0.0301871	0	0.0150936	-0.611445	1	0	山东	2005	12	0.0824434
000869	869	1	2017	0	0	1.38629	0.693147	0	0.693147	0	23.2519	0.267914	0.085917	0.409938	0.0776312	2.56495	0.333333	0.504	C	0.0158228	0	0.00791142	0.017763	1	0	山东	2005	13	0.0795638
000869	869	1	2018	0	0	1.38629	1.09861	0.693147	0.693147	0.693147	23.2972	0.246021	0.081193	0.400885	0.0744015	2.63906	0.357143	0.504	C	0.0110531	0	0.00552657	-0.226797	1	0	山东	2005	14	0.0749065
000869	869	1	2019	0	0	0.693147	1.60944	1.09861	1.09861	1.09861	23.3369	0.224876	0.084415	0.37593	0.0613894	2.63906	0.357143	0.504	C	0.00119925	0	0.000599626	-0.62602	1	0	山东	2005	15	0.0814372
000875	875	1	2016	0	0	0.693147	0	0	0	1.09861	24.1269	0.714043	0.001021	0.166378	0.0486941	2.07944	0.375	0.1621	D	0.00285012	0.0402834	0.0215668	2.53231	1	1	吉林	2001	16	0
000875	875	1	2017	0	0	0.693147	0	0	0	0	24.2838	0.759198	-0.009031	0.156392	0.0392831	2.19722	0.333333	0.1961	D	0.011192	0.0466404	0.0289162	3.71068	1	1	吉林	2001	17	0
000875	875	1	2018	0	0	1.60944	1.60944	0	1.60944	0	24.406	0.739788	0.00672	0.194868	0.0594974	2.19722	0.333333	0.1961	D	0	0.0237422	0.0118711	3.29878	1	1	吉林	2001	18	0
000875	875	1	2019	0	0	1.38629	4.59512	1.38629	4.56435	3.85015	24.4796	0.746979	0.010376	0.207207	0.0628694	2.07944	0.375	0.1961	D	0	0.0177334	0.0088667	3.41242	1	1	吉林	2001	19	0
000876	876	1	2014	1	0.1	1.09861	5.06259	5.04986	1.09861	4.36945	24.2319	0.344664	0.082279	2.20423	0.0402366	2.19722	0.333333	0.2941	C	0.0206997	0	0.0103498	0.248329	1	0	四川	2005	10	0
000876	876	1	2015	1	0.0769231	2.70805	5.46806	5.03044	4.44265	3.8712	24.2848	0.314649	0.086265	1.7931	0.0905176	2.19722	0.333333	0.2941	C	0.00429387	0	0.00214694	1.33041	1	1	四川	2005	11	1
000876	876	1	2016	1	0.0769231	1.79176	5.17615	4.70953	4.20469	4.41884	24.3445	0.316596	0.086291	1.67707	0.0832273	2.07944	0.375	0.2941	C	0.00169155	0	0.000845775	-1.56267	1	0	四川	2005	12	0
000876	876	1	2017	1	0.0714286	1.38629	5.35186	4.34381	4.90527	4.68213	24.4716	0.38201	0.073455	1.56737	0.063889	1.94591	0.428571	0.2908	C	0.0135126	0	0.00675631	0.767498	1	0	四川	2005	13	1
000876	876	1	2019	1	0.1	1.38629	4.58497	3.04452	4.35671	4.2485	24.8855	0.491575	0.110208	1.46308	0.0690915	2.07944	0.375	0.2921	C	0	0	0	1.40576	0	1	四川	2005	15	0
000877	877	1	2016	0	0	1.94591	0.693147	0	0.693147	0	23.6395	0.63294	0.000974	0.256459	0.031341	1.94591	0.428571	0.3549	C	0	0.0209195	0.0104597	2.48668	1	1	新疆	2003	14	0.0102558
000877	877	1	2017	0	0	1.38629	1.94591	0.693147	1.79176	1.09861	23.6392	0.552349	0.015244	0.383328	0.0632076	1.94591	0.428571	0.4587	C	0	0.00784259	0.00392129	1.94968	1	1	新疆	2003	15	0.015198
000877	877	1	2018	0	0	1.38629	3.58352	2.56495	3.17805	2.56495	23.5584	0.461093	0.069748	0.446862	0.100959	1.94591	0.428571	0.4587	C	0	0	0	0.691508	0	0	新疆	2003	16	0.0131995
000877	877	1	2019	0	0	1.38629	4.33073	1.60944	4.27667	3.04452	23.4497	0.336432	0.113208	0.599672	0.175156	1.79176	0.5	0.4587	C	0	0	0	-0.867274	0	0	新疆	2003	17	0.00904911
000878	878	1	2015	0	0	1.09861	3.46574	2.07944	3.21888	2.94444	23.8721	0.729198	0.002667	2.35184	0.0477559	2.30259	0.4	0.4318	C	0	0.0201158	0.0100579	2.66247	1	1	云南	2001	15	0
000878	878	1	2016	0	0	1.09861	4.33073	3.09104	4.00733	3.52636	23.8608	0.712887	0.007525	2.48995	0.118744	2.3979	0.363636	0.4501	C	0	0.00653031	0.00326516	2.09458	1	1	云南	2001	16	0
000878	878	1	2017	0	0	1.09861	3.66356	1.60944	3.55535	3.95124	24.1852	0.702741	0.013554	2.07576	-0.0339561	2.3979	0.363636	0.4501	C	0	0.000876724	0.000438362	4.5114	1	1	云南	2001	17	0
000882	882	1	2013	0	0	1.09861	0	0	0	0	23.3114	0.490376	0.006112	0.105751	-0.0263641	2.19722	0.333333	0.2958	K	0.00509141	0.0247394	0.0149154	0.86373	1	0	北京	2000	14	0.00103767
000882	882	1	2014	0	0	2.19722	0	0	0	0	23.3085	0.494737	0.004918	0.112884	0.0423096	2.19722	0.333333	0.2958	K	0.00323056	0.0237126	0.0134716	1.39516	1	1	北京	2000	15	0.00350905
000882	882	1	2015	1	0.2	1.79176	0	0	0	0	23.3338	0.510462	0.014469	0.088685	0.00811564	2.19722	0.333333	0.2958	K	0	0.00941342	0.00470671	0.61155	1	0	北京	2000	16	0.0279964
000882	882	1	2016	1	0.142857	2.19722	0	0	0	0	23.098	0.417984	0.008577	0.083517	0.0109387	2.19722	0.333333	0.2971	K	0.00258849	0.0110143	0.00680138	0.945157	1	0	北京	2000	17	0.108129
000882	882	1	2018	0	0	0.693147	0	0	0	0	23.3464	0.420505	0.002094	0.090599	-0.00508512	2.30259	0.4	0.2539	L	0.00224596	0.0326579	0.0174519	1.64342	1	1	北京	2000	19	0.0347216
000885	885	1	2019	0	0	1.94591	2.89037	1.09861	2.77259	2.48491	22.9202	0.63013	0.072464	0.260817	0.1318	2.19722	0.333333	0.5619	G	0	0	0	1.40475	0	1	河南	1992	28	0
000886	886	1	2018	0	0	0.693147	0	0	0	0	21.9126	0.153518	0.051424	0.143002	0.0683988	2.07944	0.375	0.2526	K	0	0	0	-0.016311	0	0	海南	2001	18	0.0125656
000886	886	1	2019	0	0	1.38629	0	0	0	0	21.9042	0.142468	0.019063	0.06536	-0.000742449	2.19722	0.333333	0.2531	K	0.0186583	0.00483782	0.0117481	-1.54938	1	0	海南	2001	19	0.0126805
000888	888	1	2013	0	0	2.83321	0	0	0	0	21.3815	0.169348	0.069918	0.510954	0.126293	2.19722	0.333333	0.3537	N	0.0620073	0	0.0310037	-2.87391	1	0	四川	2005	9	0
000888	888	1	2014	0	0	2.3979	0	0	0	0	21.514	0.180879	0.090907	0.480436	0.143234	2.19722	0.333333	0.3537	N	0.00381392	0	0.00190696	-2.19588	1	0	四川	2005	10	0
000888	888	1	2015	0	0	2.30259	1.79176	1.09861	1.38629	1.38629	21.6269	0.21014	0.081709	0.455963	0.10908	2.19722	0.333333	0.3259	N	0.0107236	0	0.00536178	-1.78755	1	0	四川	2005	11	0.055513
000888	888	1	2016	0	0	1.94591	0	0	0	0	21.6924	0.216604	0.073251	0.408138	0.0932034	2.19722	0.333333	0.3259	N	0.0127474	0	0.00637371	-1.03052	1	0	四川	2005	12	0.046301
000888	888	1	2017	0	0	1.94591	0	0	0	0	21.7163	0.177993	0.073637	0.404496	0.127649	1.60944	0.571429	0.3259	N	0.00471297	0	0.00235648	-1.41332	1	0	四川	2005	13	0.0370767
000888	888	1	2018	0	0	2.30259	0.693147	0.693147	0	0	21.7793	0.17385	0.074915	0.38475	0.138299	1.60944	0.571429	0.3259	N	0.000607193	0	0.000303596	-3.34409	1	0	四川	2005	14	0.0291103
000888	888	1	2019	0	0	2.56495	0	0	0	0	21.8469	0.171611	0.075919	0.372277	0.12922	1.60944	0.571429	0.3259	N	0	0	0	-3.20107	0	0	四川	2005	15	0.0137302
000889	889	1	2010	0	0	1.38629	0	0	0	0	21.1421	0.562638	0.020973	0.972956	0.0895971	2.19722	0.333333	0.299	F	0	0.0148067	0.00740333	2.21664	1	1	河北	2001	10	0.00248275
000889	889	1	2011	0	0	1.38629	0	0	0	0	21.1844	0.536423	0.045137	1.08834	0.0253166	2.19722	0.333333	0.299	F	0	0	0	3.76985	0	1	河北	2001	11	0.00722319
000889	889	1	2012	0	0	1.38629	0	0	0	0	21.3273	0.406266	0.059179	1.03416	0.0966068	2.19722	0.333333	0.467	F	0	0	0	2.10894	0	1	河北	2001	12	0.00748671
000889	889	1	2013	0	0	1.60944	0.693147	0.693147	0	0	21.2669	0.321875	0.052236	1.1861	0.0710793	2.19722	0.333333	0.467	F	0	0	0	0.832048	0	0	河北	2001	13	0.00930798
000889	889	1	2014	0	0	1.79176	0	0	0	1.60944	21.7567	0.248841	0.043538	0.847133	0.0695178	2.07944	0.375	0.3346	F	0.00653512	0	0.00326756	-0.295841	1	0	河北	2001	14	0.582814
000889	889	1	2015	0	0	3.49651	1.09861	0	1.09861	0	21.945	0.336776	0.049518	0.714347	0.0414548	2.07944	0.375	0.3346	F	0	0	0	0.97724	0	0	河北	2001	15	1
000889	889	1	2016	0	0	3.52636	1.79176	0	1.79176	1.38629	21.8185	0.178959	0.068918	0.568585	0.0496502	2.19722	0.333333	0.3346	I	0	0	0	0.797612	0	0	河北	2001	16	1
000889	889	1	2017	1	0.25	3.68888	1.94591	0.693147	1.79176	1.94591	21.8936	0.17441	0.073581	0.67837	0.0133915	2.19722	0.333333	0.2386	I	0	0	0	1.59003	0	1	河北	2001	17	1
000889	889	1	2018	1	0.166667	3.63759	1.94591	0	1.94591	1.60944	22.3958	0.323518	0.059163	0.709058	-0.0167712	2.19722	0.333333	0.2217	I	0.00923338	0	0.00461669	1.63954	1	1	河北	2001	18	1
000889	889	1	2019	1	0.166667	3.4012	1.60944	0.693147	1.38629	1.94591	22.0862	0.405612	-0.268636	0.685064	0.106155	2.19722	0.333333	0.2217	I	0.331492	0.310906	0.321199	1.49549	1	1	河北	2001	19	1
000890	890	1	2010	0	0	0.693147	0	0	0	1.60944	21.9406	0.647268	0.005892	0.525284	0.0255085	2.19722	0.333333	0.2066	C	0	0.0218581	0.010929	1.92762	1	1	江苏	2004	7	0.00083392
000890	890	1	2016	0	0	1.38629	1.09861	0	1.09861	1.09861	22.897	0.89653	0.020612	0.254482	-0.194219	2.3979	0.363636	0.2107	C	0	0.00789551	0.00394775	6.17143	1	1	江苏	2004	13	0.00676698
000890	890	1	2017	0	0	0.693147	0	0	0	1.09861	22.9942	0.901961	0.01612	0.216931	-0.0844171	2.3979	0.363636	0.2107	C	0	0.014294	0.007147	5.62174	1	1	江苏	2004	14	0.00381593
000892	892	1	2016	0	0	0.693147	0	0	0	0	21.9208	0.192653	0.106017	0.318865	0.0122524	1.60944	0.4	0.0838	I	0	0	0	-3.85947	0	0	重庆	2005	12	0.0790267
000892	892	1	2017	0	0	0.693147	0	0	0	0	22.1385	0.25144	0.109688	0.421892	-0.105003	1.60944	0.4	0.1087	R	0	0	0	1.13635	0	1	重庆	2005	13	0.120578
000893	893	1	2015	0	0	0.693147	0	0	0	0	22.5719	0.267756	0.006018	1.54826	-0.0571159	2.07944	0.375	0.2166	C	0	0.0274145	0.0137073	1.53923	1	1	广东	1999	17	0
000893	893	1	2016	0	0	0.693147	1.38629	1.38629	0	0	22.3663	0.097113	0.002354	0.416583	0.0230179	2.19722	0.444444	0.2166	C	0	0.0340884	0.0170442	0.575285	1	0	广东	1999	18	0
000893	893	1	2017	0	0	1.38629	0	0	0	0	22.1667	0.0820223	-0.148615	0.326547	0.00340601	2.19722	0.444444	0.221	C	0.162038	0.197301	0.179669	0.74474	1	0	广东	1999	19	0
000895	895	1	2017	0	0	0.693147	5.69709	2.48491	5.65948	5.43808	23.8626	0.330102	0.20299	2.27031	0.219185	1.79176	0.5	0.5927	C	0.000222757	0	0.000111379	-3.9546	1	0	河南	1992	26	0
000895	895	1	2019	0	0	2.07944	4.96284	1.79176	4.92725	5.2832	24.0778	0.402257	0.220048	2.34222	0.154492	2.07944	0.5	0.7211	C	0	0	0	-4.99082	0	0	河南	1992	28	0.00438623
000898	898	1	2014	0	0	1.38629	6.45205	5.64897	5.72031	6.29711	25.2373	0.472062	0.010035	0.804166	0.0234087	2.19722	0.444444	0.6729	C	0	0	0	2.11353	0	1	辽宁	1999	16	0.000962464
000898	898	1	2015	0	0	1.09861	6.42162	5.77765	5.68017	5.93225	25.2074	0.506964	-0.051143	0.586579	0.0579823	2.19722	0.444444	0.6729	C	0.0546578	0.0555189	0.0550884	1.57824	1	1	辽宁	1999	17	0.000657246
000898	898	1	2016	0	0	1.09861	6.33505	5.72359	5.55683	5.82895	25.2014	0.485767	0.018283	0.655274	0.0493817	1.94591	0.428571	0.6729	C	0	0	0	1.72654	0	1	辽宁	1999	18	0.000695048
000898	898	1	2017	0	0	1.60944	6.30992	5.64191	5.59471	6.09131	25.2142	0.43516	0.063206	0.94956	0.0702659	1.79176	0.5	0.5831	C	0	0	0	1.21679	0	1	辽宁	1999	19	0.00112921
000898	898	1	2018	0	0	1.94591	6.27664	5.63479	5.53339	6.11368	25.2233	0.417211	0.086009	1.13739	0.092131	1.79176	0.5	0.5333	C	0	0	0	1.08668	0	0	辽宁	1999	20	0.002692
000898	898	1	2019	0	0	2.30259	6.41837	5.84064	5.59842	6.3081	25.1984	0.401558	0.019794	1.18749	0.114113	1.94591	0.571429	0.5333	C	0.0468621	0.0382819	0.042572	0.651615	1	0	辽宁	1999	21	0.00535454
000899	899	1	2015	0	0	0.693147	1.09861	0	1.09861	0	22.5107	0.560831	0.096362	0.428115	0.160243	2.19722	0.333333	0.5843	D	0	0	0	-0.85249	0	0	江西	2003	13	0
000899	899	1	2018	0	0	0.693147	1.60944	0	1.60944	1.38629	22.7488	0.3856	0.025304	0.344664	0.0405984	2.3979	0.363636	0.3896	D	0.00230063	0.00515824	0.00372944	0.564931	1	0	江西	2003	16	0.046173
000900	900	1	2013	0	0	0.693147	2.19722	0.693147	2.07944	2.19722	23.5015	0.616655	0.038908	0.126048	0.0664745	2.19722	0.333333	0.2719	G	0.0408697	0.00610078	0.0234852	1.64607	1	1	湖南	2001	13	0.000527494
000900	900	1	2014	0	0	1.09861	2.07944	0	2.07944	1.60944	23.5752	0.61834	0.025174	0.259274	0.0690325	2.07944	0.375	0.2719	G	0.0300819	0.0160507	0.0230663	1.95104	1	1	湖南	2001	14	0
000900	900	1	2016	0	0	1.09861	1.60944	0.693147	1.38629	1.60944	23.8151	0.639346	0.04087	0.467838	0.067769	2.07944	0.375	0.2719	G	0	0	0	1.5016	0	1	湖南	2001	16	0
000900	900	1	2017	0	0	1.09861	1.09861	0.693147	0.693147	1.60944	23.8587	0.614974	0.0376	0.470641	0.0278945	2.07944	0.375	0.2719	G	0.00059972	0	0.00029986	1.33041	1	1	湖南	2001	17	0
000900	900	1	2018	0	0	0.693147	3.21888	2.07944	2.89037	1.38629	23.9304	0.608157	0.040084	0.497263	0.09653	2.07944	0.375	0.2719	G	0	0	0	0.889281	0	0	湖南	2001	18	0
000900	900	1	2019	0	0	0.693147	4.12713	2.48491	3.93183	3.61092	24.2942	0.69475	0.032115	0.409087	0.114837	1.94591	0.428571	0.2719	G	0.00707135	0.00641938	0.00674537	-0.106033	1	0	湖南	2001	19	0
000901	901	1	2010	0	0	0.693147	3.52636	2.94444	2.77259	3.52636	20.7862	0.243713	0.076251	1.01775	0.00956921	2.3979	0.363636	0.2265	C	0	0	0	1.49144	0	1	黑龙江	2002	9	0.0981027
000901	901	1	2011	0	0	1.38629	3.89182	3.17805	3.2581	2.94444	20.8735	0.253659	0.057928	1.12049	0.00698478	2.3979	0.363636	0.2265	C	0	0	0	2.99174	0	1	黑龙江	2002	10	0.0340956
000901	901	1	2012	0	0	2.83321	3.89182	3.17805	3.2581	3.7612	21.0266	0.381999	0.033599	1.00136	-0.048955	2.3979	0.363636	0.2265	C	0.0173327	0.000508893	0.00892081	4.23304	1	1	黑龙江	2002	11	0.0824687
000901	901	1	2013	0	0	3.3322	4.14313	3.58352	3.3322	3.73767	21.2067	0.443509	0.034529	0.891248	-0.0221382	2.3979	0.363636	0.2265	C	0.00600309	0	0.00300154	3.37512	1	1	黑龙江	2002	12	0.0680579
000901	901	1	2014	0	0	3.61092	4.26268	3.89182	3.13549	3.73767	21.4782	0.315967	0.020496	0.80911	-0.000120408	2.3979	0.363636	0.2277	C	0.0164342	0.00817394	0.0123041	2.2399	1	1	黑龙江	2002	13	0
000901	901	1	2015	0	0	3.78419	4.41884	4.33073	2.07944	3.46574	21.4792	0.283365	0.031474	0.850371	-0.0136006	2.3979	0.363636	0.2135	C	0	0	0	1.33041	0	1	黑龙江	2002	14	0.124231
000901	901	1	2016	0	0	3.66356	4.63473	4.41884	3.04452	4.12713	22.4689	0.351316	0.02809	0.99109	0.076769	2.3979	0.363636	0.1688	C	0.00162228	0	0.000811139	0.952794	1	0	黑龙江	2002	15	0.0945705
000901	901	1	2017	0	0	3.46574	4.62497	4.48864	2.63906	3.4012	22.559	0.364904	0.030226	0.967039	0.0575562	2.07944	0.5	0.1688	C	0	0	0	1.20644	0	1	黑龙江	2002	16	0.0768143
000901	901	1	2018	0	0	3.29584	4.76217	4.74493	1.09861	2.94444	22.5944	0.357589	0.027078	0.908901	0.0497332	2.3979	0.363636	0.1688	C	0.00255316	0	0.00127658	0.810784	1	0	黑龙江	2002	17	0.112868
000901	901	1	2019	0	0	3.89182	4.07754	3.95124	2.07944	3.21888	22.6703	0.385203	0.025432	0.878591	0.0467021	2.3979	0.363636	0.1688	C	0.00266727	0	0.00133363	1.38822	1	1	黑龙江	2002	18	0.130706
000902	902	1	2014	0	0	1.09861	3.46574	2.19722	3.17805	2.70805	22.3693	0.43712	0.119298	1.69293	0.125631	2.19722	0.333333	0.4824	C	0	0	0	0.894844	0	0	湖北	2002	13	0
000902	902	1	2015	0	0	2.56495	3.17805	1.38629	3.04452	3.17805	22.665	0.282466	0.127972	1.58253	0.0923978	2.19722	0.333333	0.4603	C	0	0	0	-2.45127	0	0	湖北	2002	14	0.00793014
000902	902	1	2016	0	0	1.38629	3.4012	2.07944	3.13549	3.3322	22.7887	0.323197	0.077988	1.11395	0.0951229	2.19722	0.333333	0.4715	C	0.0223282	0	0.0111641	-0.337444	1	0	湖北	2002	15	0.00689029
000902	902	1	2017	0	0	0.693147	3.46574	2.3979	3.09104	2.94444	22.8918	0.332607	0.083172	1.086	0.104651	2.19722	0.333333	0.4753	C	0.00374728	0	0.00187364	-0.550424	1	0	湖北	2002	16	0.00586927
000902	902	1	2018	0	0	0.693147	3.46574	1.60944	3.3322	3.09104	22.9204	0.291497	0.093403	1.13059	0.0206027	2.19722	0.333333	0.4753	C	0	0	0	0.907728	0	0	湖北	2002	17	0.0244507
000902	902	1	2019	0	0	0.693147	3.4012	1.94591	3.17805	3.49651	22.9973	0.311065	0.070584	0.996691	0.15493	2.19722	0.333333	0.4753	C	0.0193262	0	0.00966308	-2.27874	1	0	湖北	2002	18	0.0204955
000903	903	1	2013	1	0.166667	0.693147	3.09104	1.09861	2.99573	3.49651	22.4344	0.50274	0.023717	0.466103	0.0648349	1.94591	0.428571	0.3814	C	0	0.0133002	0.00665009	0.9571	1	0	云南	2001	13	0.00195374
000903	903	1	2016	1	0.166667	0.693147	3.66356	1.79176	3.52636	2.48491	22.883	0.483135	0.028327	0.497513	0.016224	1.94591	0.428571	0.3192	C	0	0	0	0.478303	0	0	云南	2001	16	0
000903	903	1	2018	1	0.142857	1.09861	4.15888	3.21888	3.68888	2.89037	23.2352	0.548772	0.019867	0.56528	0.0713783	1.94591	0.428571	0.3299	C	0.00686084	0.00614166	0.00650125	1.12357	1	1	云南	2001	18	0
000903	903	1	2019	1	0.142857	1.38629	4.20469	2.30259	4.06044	4.09434	23.251	0.554377	0.014969	0.548111	0.101866	1.94591	0.428571	0.3299	C	0.00764233	0.0137132	0.0106777	1.14173	1	1	云南	2001	19	0.0226832
000905	905	1	2010	0	0	0.693147	0	0	0	0	21.815	0.412979	0.043018	0.533415	0.0985686	2.19722	0.333333	0.5513	G	0	0.00338039	0.0016902	0.375725	1	0	福建	2000	11	0.00179692
000905	905	1	2011	0	0	1.09861	0	0	0	0	21.873	0.401826	0.057937	0.788734	0.0153026	2.19722	0.333333	0.5513	G	0	0	0	2.68265	0	1	福建	2000	12	0.00252907
000905	905	1	2012	0	0	0.693147	0	0	0	0	22.0112	0.407222	0.080607	0.883248	0.059385	2.19722	0.333333	0.5513	G	0	0	0	1.58646	0	1	福建	2000	13	0.00849343
000905	905	1	2013	0	0	0.693147	0	0	0	0	22.1557	0.405743	0.092591	1.22325	0.0439908	2.19722	0.333333	0.5513	G	0	0	0	0.774977	0	0	福建	2000	14	0.0138452
000905	905	1	2014	0	0	0.693147	0	0	0	0	22.3512	0.44665	0.069442	1.61651	0.0330099	2.19722	0.333333	0.5513	G	0.0137103	0	0.00685515	1.50558	1	1	福建	2000	15	0
000905	905	1	2015	0	0	1.09861	0	0	0	0	22.366	0.409001	0.056096	1.41508	0.108627	2.19722	0.333333	0.5513	G	0.0188301	0	0.00941506	0.259234	1	0	福建	2000	16	0.0217946
000905	905	1	2016	0	0	2.30259	0	0	0	0	22.7234	0.5629	0.047788	1.27287	0.0416207	2.19722	0.333333	0.5513	G	0.01584	0	0.00792002	1.77158	1	1	福建	2000	17	0
000905	905	1	2017	0	0	2.19722	0	0	0	0	22.813	0.563294	0.023125	1.77244	-0.00213503	2.07944	0.375	0.5513	G	0.030999	0.0129266	0.0219628	3.28311	1	1	福建	2000	18	0.00750079
000905	905	1	2018	0	0	2.07944	0	0	0	0	22.8695	0.578385	0.012872	1.6099	0.0262838	2.19722	0.333333	0.5513	G	0.0226526	0.0263605	0.0245065	2.99118	1	1	福建	2000	19	0.00962292
000905	905	1	2019	0	0	2.07944	0	0	0	0	23.0025	0.545323	0.020434	1.54509	0.0653187	2.19722	0.333333	0.5513	G	0.00149904	0.0181004	0.00979971	1.67824	1	1	福建	2000	20	0.0108063
000906	906	1	2010	0	0	2.3979	0	0	0	0	21.9267	0.659568	0.033484	2.90661	-0.165067	2.48491	0.333333	0.4613	F	0	0.00229567	0.00114783	3.90973	1	1	湖南	2001	10	0.00657435
000906	906	1	2011	0	0	2.94444	0	0	0	0	22.1829	0.680121	0.022236	2.75821	0.00350218	2.19722	0.333333	0.4613	F	0	0.0163813	0.00819063	4.15588	1	1	湖南	2001	11	0.00660681
000906	906	1	2012	0	0	3.04452	0.693147	0	0.693147	0.693147	22.0786	0.642421	0.005028	2.90219	0.108938	2.19722	0.333333	0.4613	F	0.0168697	0.0362066	0.0265382	2.87191	1	1	湖南	2001	12	0.0270706
000906	906	1	2013	0	0	3.13549	0	0	0	0	22.1965	0.67397	0.022002	2.77718	0.0449378	2.07944	0.375	0.4613	F	0	0.0145564	0.00727822	2.15047	1	1	湖南	2001	13	0.0634387
000906	906	1	2014	0	0	2.99573	0	0	0	0	22.4215	0.736874	0.015845	2.77459	-0.0764005	1.94591	0.428571	0.4613	F	0.00206656	0.018012	0.0100393	1.33041	1	1	湖南	2001	14	0.0878018
000906	906	1	2015	0	0	3.09104	0	0	0	0	22.5174	0.706065	0.013364	2.46924	-0.0148418	1.79176	0.333333	0.3881	F	0.00330762	0.0167148	0.0100112	2.51491	1	1	湖南	2001	15	0.0860045
000906	906	1	2016	0	0	2.63906	0.693147	0	0.693147	0	22.7089	0.741833	0.017829	2.48995	0.0394445	2.19722	0.333333	0.3881	F	0	0.0105654	0.00528271	1.63709	1	1	湖南	2001	16	0.110854
000906	906	1	2017	0	0	2.89037	2.56495	0	2.56495	0.693147	23.099	0.747388	0.019847	2.49585	-0.0734443	2.19722	0.333333	0.3881	F	0	0.00870917	0.00435458	3.30377	1	1	湖南	2001	17	0.283408
000906	906	1	2018	0	0	2.63906	0	0	0	2.56495	23.1777	0.747454	0.02747	2.63923	0.0789675	2.19722	0.333333	0.3796	F	0	0.00465607	0.00232803	1.65324	1	1	湖南	2001	18	0.22551
000906	906	1	2019	0	0	2.63906	1.09861	1.09861	0	0	23.412	0.770037	0.043961	2.344	0.00453901	2.19722	0.333333	0.3801	F	0	0	0	2.61759	0	1	湖南	2001	19	0.225264
000909	909	1	2010	0	0	1.79176	2.30259	0.693147	2.19722	0	21.7048	0.767971	0.011771	0.350529	-0.0876829	2.19722	0.333333	0.5227	C	0	0.0198539	0.00992695	3.43507	1	1	浙江	2001	10	0.416169
000909	909	1	2011	0	0	1.38629	2.63906	1.09861	2.48491	2.70805	21.8893	0.786933	0.014585	0.454343	-0.0470054	2.19722	0.333333	0.5227	C	0	0.0294834	0.0147417	4.91074	1	1	浙江	2001	11	0.345485
000909	909	1	2012	0	0	1.79176	2.3979	1.60944	1.94591	2.07944	21.9981	0.803904	0.012281	0.371715	0.0071167	2.19722	0.333333	0.5323	K	0.000166772	0.022918	0.0115424	4.94598	1	1	浙江	2001	12	0.304355
000909	909	1	2013	0	0	2.30259	0.693147	0	0.693147	1.38629	22.2701	0.819262	0.008483	0.33824	-0.12995	1.94591	0.428571	0.5323	S	0.00386471	0.0181784	0.0110215	5.02511	1	1	浙江	2001	13	0.255026
000909	909	1	2014	0	0	0.693147	2.94444	1.60944	2.70805	1.09861	22.3551	0.825907	0.008559	0.316343	0.00212243	1.60944	0.4	0.5199	S	0.00146988	0.0188863	0.0101781	3.6652	1	1	浙江	2001	14	0
000909	909	1	2015	0	0	1.60944	3.52636	2.3979	3.17805	2.63906	22.2038	0.798141	0.004907	0.493388	-0.0846032	1.60944	0.4	0.477	S	0.00423995	0.0176991	0.0109695	4.74883	1	1	浙江	2001	15	0
000909	909	1	2016	0	0	2.19722	3.61092	2.30259	3.3322	3.2581	22.2632	0.739025	0.008312	0.34771	0.162998	1.60944	0.4	0.477	S	0	0.00597746	0.00298873	1.63535	1	1	浙江	2001	16	0
000909	909	1	2017	0	0	2.07944	3.49651	2.56495	3.04452	3.3673	22.091	0.681074	0.016262	0.620199	-0.0195053	1.60944	0.4	0.4533	S	0	0	0	3.76873	0	1	浙江	2001	17	0
000909	909	1	2018	0	0	1.60944	3.63759	2.63906	3.21888	3.13549	21.8993	0.613195	0.017908	0.428971	0.169983	1.60944	0.4	0.4533	S	0	0	0	1.82094	0	1	浙江	2001	18	0
000909	909	1	2019	0	0	1.79176	3.68888	2.48491	3.3673	3.17805	21.8987	0.605846	0.011995	0.341041	-0.0462289	1.60944	0.4	0.4533	K	0.00387322	0.0119058	0.00788952	4.24372	1	1	浙江	2001	19	0.3835
000910	910	1	2015	0	0	2.07944	3.98898	3.13549	3.46574	3.58352	22.5913	0.625825	0.053261	1.04699	0.229723	2.07944	0.375	0.4772	C	0	0	0	-0.106893	0	0	江苏	2004	12	0
000910	910	1	2016	0	0	1.38629	4.00733	3.3322	3.3322	3.21888	22.5036	0.489455	0.086103	1.05285	0.174618	2.07944	0.375	0.4752	C	0	0	0	0.349374	0	0	江苏	2004	13	0.00899805
000910	910	1	2017	0	0	1.38629	3.7612	3.2581	2.89037	3.29584	22.5704	0.42134	0.120169	1.14854	0.187552	1.94591	0.428571	0.4542	C	0	0	0	-0.555133	0	0	江苏	2004	14	0.00792515
000910	910	1	2018	0	0	1.60944	4.44265	3.29584	4.07754	3.3322	22.6602	0.351712	0.115196	1.09361	0.144643	1.79176	0.5	0.4589	C	0	0	0	-1.66527	0	0	江苏	2004	15	0.00705827
000910	910	1	2019	0	0	1.09861	4.18965	3.3322	3.66356	4.17439	22.8032	0.3426	0.098655	0.976876	0.0686071	1.94591	0.428571	0.4591	C	0.0104094	0	0.0052047	-0.307501	1	0	江苏	2004	16	0.00872047
000911	911	1	2010	0	0	1.60944	0	0	0	1.09861	22.1848	0.627183	0.041703	0.942289	0.0360508	2.3979	0.363636	0.4771	C	0	0	0	1.80997	0	1	广西	2005	6	0.0220548
000911	911	1	2011	0	0	1.60944	1.60944	1.09861	1.09861	0.693147	22.2733	0.67043	0.01007	0.936061	0.071711	2.3979	0.363636	0.4771	C	0.026312	0.0240654	0.0251887	3.4099	1	1	广西	2005	7	0.0293289
000911	911	1	2012	0	0	1.09861	0	0	0	1.09861	22.4927	0.796728	-0.062446	0.626095	-0.0156127	2.3979	0.363636	0.4771	C	0.0830408	0.100435	0.0917379	4.22623	1	1	广西	2005	8	0.0253275
000911	911	1	2013	0	0	1.09861	1.94591	1.60944	1.09861	0.693147	22.4777	0.744314	0.011674	0.755337	0.136826	2.3979	0.363636	0.4771	C	0	0.023804	0.011902	1.53571	1	1	广西	2005	9	0.0482057
000911	911	1	2014	0	0	0.693147	3.49651	2.63906	2.99573	2.63906	22.2289	0.734643	-0.053342	0.523528	-0.162922	2.19722	0.444444	0.4771	C	0.0486545	0.0867716	0.0677131	4.3768	1	1	广西	2005	10	0
000911	911	1	2015	0	0	1.94591	0.693147	0.693147	0	2.48491	22.4611	0.708903	0.010377	0.615856	0.0301587	2.3979	0.363636	0.422	C	0	0.0230555	0.0115278	1.60755	1	1	广西	2005	11	0.0152054
000911	911	1	2016	0	0	2.07944	2.19722	0	2.19722	0	22.6274	0.759495	0.003107	0.578917	0.0559718	2.3979	0.363636	0.422	C	0	0.0333354	0.0166677	2.08992	1	1	广西	2005	12	0.0145258
000911	911	1	2017	0	0	2.19722	2.07944	1.09861	1.79176	2.30259	22.7232	0.808403	-0.028131	0.412194	-0.116551	2.30259	0.4	0.422	C	0.0270649	0.060897	0.0439809	4.69448	1	1	广西	2005	13	0.0131674
000911	911	1	2018	0	0	2.3979	1.09861	0	1.09861	1.60944	22.4839	0.912187	-0.20937	0.544982	0.0679553	2.30259	0.4	0.422	C	0.192065	0.245616	0.218841	4.27408	1	1	广西	2005	14	0.0129221
000912	912	1	2019	0	0	1.60944	2.07944	1.79176	1.09861	1.38629	22.6375	0.25628	0.040617	0.79666	0.0275962	2.19722	0.333333	0.1849	C	0	0.00988695	0.00494348	1.09059	1	0	四川	2005	15	9.81512e-05
000913	913	1	2010	0	0	1.09861	3.13549	2.56495	2.3979	3.2581	22.0554	0.612513	0.016124	1.14966	-0.0629587	2.3979	0.363636	0.4145	C	0.0157092	0.00690285	0.011306	2.50614	1	1	浙江	2001	10	0.000918198
000913	913	1	2017	0	0	0.693147	4.00733	2.30259	3.82864	4.12713	22.0889	0.355843	0.020902	0.723089	0.0323321	2.19722	0.333333	0.2977	C	0.0155492	0.00279914	0.00917417	2.27872	1	1	浙江	2001	17	0.0286434
000913	913	1	2018	0	0	1.09861	4.68213	2.56495	4.56435	4.47734	22.1972	0.423726	0.008883	0.745588	-0.0124741	2.19722	0.333333	0.2977	C	0.0182387	0.0154427	0.0168407	3.20093	1	1	浙江	2001	18	0.0490748
000913	913	1	2019	0	0	0.693147	4.8828	3.58352	4.57471	4.55388	22.2735	0.432672	0.03781	0.833685	0.0706729	2.07944	0.375	0.2977	C	0	0	0	-1.23281	0	0	浙江	2001	19	0.0964302
000915	915	1	2015	0	0	0.693147	3.4012	2.63906	2.83321	2.77259	21.4561	0.192871	0.129584	0.611049	0.139476	2.07944	0.375	0.2155	C	0.0712898	0	0.0356449	-1.48809	1	0	山东	2005	11	0.00742372
000917	917	1	2010	0	0	1.09861	1.09861	0.693147	0.693147	0.693147	23.1729	0.664071	0.049899	0.593738	0.0589293	2.56495	0.384615	0.2152	R	0	0	0	1.12409	0	1	湖南	2001	10	0.0194979
000917	917	1	2011	0	0	1.60944	0.693147	0	0.693147	0.693147	23.1417	0.661801	0.055831	0.249475	-0.10107	2.56495	0.384615	0.2152	R	0	0	0	5.84765	0	1	湖南	2001	11	0.045724
000917	917	1	2012	0	0	1.38629	0	0	0	0.693147	23.3154	0.679448	0.052814	0.330575	0.0404708	2.56495	0.384615	0.1895	I	0	0.0125768	0.00628839	4.19691	1	1	湖南	2001	12	0.0380741
000917	917	1	2013	0	0	2.19722	1.94591	1.09861	1.60944	1.94591	23.553	0.419599	0.038077	0.336828	0.114973	2.56495	0.384615	0.1713	I	0.0128596	0.0262777	0.0195686	-0.580725	1	0	湖南	2001	13	0.0629459
000917	917	1	2014	0	0	2.89037	3.13549	2.99573	1.38629	1.94591	23.4816	0.359324	0.02367	0.334641	0.00970021	2.56495	0.384615	0.1713	I	0.0195508	0.0379783	0.0287646	1.61469	1	1	湖南	2001	14	0
000917	917	1	2015	0	0	3.13549	3.21888	2.89037	2.07944	1.94591	23.7266	0.432736	0.026355	0.333203	0.0289026	2.56495	0.384615	0.1658	I	0.00513533	0.0326423	0.0188888	1.18869	1	1	湖南	2001	15	0.0812726
000917	917	1	2016	0	0	2.94444	2.56495	2.07944	1.79176	2.3979	23.8375	0.473781	0.022348	0.350902	-0.0130848	2.19722	0.444444	0.1666	I	0.00606113	0.0356105	0.0208358	2.235	1	1	湖南	2001	16	0.0828657
000917	917	1	2017	0	0	3.04452	3.09104	3.04452	0.693147	2.30259	23.8908	0.527426	-0.01021	0.377891	0.00542351	2.07944	0.5	0.1666	I	0.0349825	0.0665101	0.0507463	2.58367	1	1	湖南	2001	17	0.0827687
000917	917	1	2018	0	0	2.63906	2.63906	2.19722	1.79176	1.94591	23.8704	0.523258	0.011561	0.447106	0.0281334	2.07944	0.5	0.1666	I	0	0.0388422	0.0194211	2.17019	1	1	湖南	2001	18	0.082566
000917	917	1	2019	0	0	1.09861	0	0	0	0.693147	23.8323	0.451876	0.01316	0.309938	0.077925	2.19722	0.333333	0.1666	I	0	0.0291101	0.014555	0.953249	1	0	湖南	2001	19	0.0842188
000918	918	1	2015	0	0	1.09861	0	0	0	0	24.2696	0.905139	-0.075163	0.113592	-0.0207329	2.19722	0.333333	0.2846	K	0.0752464	0.0990454	0.0871459	4.26217	1	1	湖南	2001	15	0.0962617
000919	919	1	2013	0	0	0.693147	0	0	0	1.79176	21.9185	0.220899	0.058452	0.801353	0.0820749	2.19722	0.333333	0.4523	C	0.00923365	0.0110737	0.0101537	-1.93768	1	0	江苏	2004	10	0.0179091
000919	919	1	2015	0	0	0.693147	0	0	0	0	22.0714	0.240434	0.070125	0.862198	0.055178	2.19722	0.333333	0.4523	C	0	0	0	-1.05857	0	0	江苏	2004	12	0.0772674
000919	919	1	2016	0	0	0.693147	0.693147	0.693147	0	0	22.0734	0.208638	0.057688	0.928539	0.024923	2.19722	0.333333	0.4523	C	0.0113196	0.00696183	0.00914073	-0.337717	1	0	江苏	2004	13	0.064061
000919	919	1	2017	0	0	1.09861	1.09861	0.693147	0.693147	0	22.0731	0.208222	0.044831	0.827446	0.114885	2.19722	0.333333	0.4523	C	0.0173849	0.0241167	0.0207508	-1.63808	1	0	江苏	2004	14	0.0735603
000920	920	1	2016	0	0	0.693147	3.17805	0.693147	3.13549	3.3673	21.3039	0.4953	0.077932	0.583388	0.105702	1.60944	0.4	0.4264	C	0.00435287	0	0.00217643	1.62595	1	1	贵州	2003	14	0.0157751
000920	920	1	2017	0	0	0.693147	3.82864	3.04452	3.2581	2.77259	21.3214	0.46697	0.070453	0.600594	0.0639604	1.60944	0.4	0.4264	C	0.00922015	0	0.00461007	2.05596	1	1	贵州	2003	15	0.0167543
000920	920	1	2018	0	0	0.693147	3.89182	2.94444	3.43399	3.2581	21.4244	0.513245	0.054464	0.576379	0.00913943	1.60944	0.4	0.4264	C	0.0196771	0	0.00983853	2.48868	1	1	贵州	2003	16	0.0123104
000920	920	1	2019	0	0	0.693147	4.2485	2.77259	4.00733	3.78419	21.504	0.422954	0.051459	0.541337	0.0340821	1.60944	0.4	0.4264	C	0.0108758	0	0.00543791	1.16596	1	1	贵州	2003	17	0.050266
000920	920	1	2020	0	0	0.693147	3.17805	1.60944	2.99573	3.91202	21.648	0.445251	0.05119	0.533172	0.0715587	1.60944	0.4	0.4264	C	0.00461933	0	0.00230967	0.283577	1	0	贵州	2003	18	0.0165972
000921	921	1	2013	0	0	1.38629	6.19236	5.19296	5.73657	6.00389	23.2052	0.733939	0.119927	2.30191	0.018287	2.19722	0.333333	0.4522	C	0	0	0	4.14635	0	1	广东	1999	15	0
000921	921	1	2014	0	0	1.79176	6.22456	5.44242	5.61677	5.9428	23.3085	0.702974	0.05586	2.08319	0.0728127	2.19722	0.333333	0.4507	C	0.0431278	0	0.0215639	2.65381	1	1	广东	1999	16	0
000921	921	1	2015	0	0	1.09861	6.55536	5.85507	5.8522	6.01127	23.383	0.686989	0.039498	1.70333	0.0338814	2.19722	0.333333	0.4493	C	0.0336131	0	0.0168066	1.93164	1	1	广东	1999	17	0
000921	921	1	2016	0	0	2.19722	6.4677	5.84354	5.70378	5.85507	23.6706	0.720627	0.068466	1.60311	0.153551	2.19722	0.333333	0.4292	C	0	0	0	-0.026781	0	0	广东	1999	18	0
000921	921	1	2017	0	0	2.30259	6.30992	5.87493	5.273	6.13988	23.7963	0.672004	0.101903	1.6471	0.0210598	2.19722	0.333333	0.3792	C	0	0	0	1.89311	0	1	广东	1999	19	0
000921	921	1	2018	0	0	1.38629	7.12609	6.30992	6.25958	5.94017	23.8065	0.638563	0.065526	1.65854	0.0480745	2.19722	0.333333	0.3792	C	0.0205186	0	0.0102593	1.5876	1	1	广东	1999	20	0
000921	921	1	2019	0	0	1.09861	7.18387	6.53088	6.3315	6.65673	24.2494	0.632815	0.069885	1.34196	0.0589967	2.30259	0.307692	0.3792	C	0.00384843	0	0.00192421	-0.491506	1	0	广东	1999	21	0
000922	922	1	2018	0	0	1.38629	3.17805	2.19722	2.77259	3.66356	21.8968	0.433173	0.093179	0.651323	0.0500096	2.07944	0.375	0.2636	C	0	0	0	1.75901	0	1	黑龙江	2002	17	0.0895656
000925	925	1	2010	0	0	0.693147	0.693147	0	0.693147	2.07944	21.5525	0.734818	0.023983	0.464033	-0.0249239	2.3979	0.363636	0.3205	C	0.173531	0.0175708	0.0955509	3.56671	1	1	浙江	2001	10	0.0610883
000925	925	1	2012	0	0	0.693147	3.13549	2.56495	2.3979	2.19722	21.8469	0.655169	0.011693	0.430761	0.0258848	2.3979	0.363636	0.2878	C	0.0326678	0.0335264	0.0330971	4.59324	1	1	浙江	2001	12	0.352124
000925	925	1	2013	0	0	1.09861	3.89182	3.4012	2.99573	2.63906	21.8458	0.686386	-0.048336	0.459243	0.0639597	2.3979	0.363636	0.2388	C	0.0730961	0.0894122	0.0812541	3.18312	1	1	浙江	2001	13	0.00256522
000925	925	1	2014	0	0	1.09861	2.56495	2.19722	1.60944	3.17805	21.9916	0.738767	0.003801	0.533444	0.0747226	2.3979	0.363636	0.2193	C	0	0.0327469	0.0163734	2.61862	1	1	浙江	2001	14	0
000925	925	1	2015	0	0	1.38629	3.52636	3.09104	2.56495	2.77259	22.1839	0.715811	0.004386	0.466784	-0.0324711	2.3979	0.363636	0.1956	C	0	0.0256603	0.0128302	1.33041	1	1	浙江	2001	15	0
000925	925	1	2016	0	0	1.60944	3.46574	2.99573	2.56495	3.21888	22.1125	0.717116	-0.031942	0.289432	-0.067312	2.3979	0.363636	0.1666	C	0.0324302	0.0596553	0.0460428	4.07052	1	1	浙江	2001	16	0
000925	925	1	2017	0	0	3.3322	4.04305	3.55535	3.13549	3.43399	22.5176	0.601057	0.024366	0.41546	0.00391586	2.3979	0.363636	0.1042	C	0	0.00422733	0.00211367	2.42122	1	1	浙江	2001	17	0
000925	925	1	2018	0	0	4.04305	4.52179	3.52636	4.07754	3.68888	22.5898	0.622874	0.004235	0.334765	0.0240332	2.3979	0.363636	0.1042	C	0.00279664	0.024929	0.0138628	2.54432	1	1	浙江	2001	18	0
000925	925	1	2019	0	0	3.09104	4.63473	4.23411	3.55535	4.26268	22.7148	0.659408	0.014482	0.402841	0.0474822	2.3979	0.363636	0.1043	C	0	0.0179706	0.00898531	2.47954	1	1	浙江	2001	19	0.00372457
000926	926	1	2013	0	0	0.693147	0	0	0	0	24.0232	0.671665	0.0259	0.29131	0.00276279	2.19722	0.333333	0.2602	K	0.00312189	0.0049514	0.00403665	2.99387	1	1	湖北	2002	12	0
000926	926	1	2014	0	0	1.09861	1.09861	0	1.09861	1.09861	24.0829	0.720614	0.025559	0.239273	-0.0528392	2.19722	0.333333	0.2602	K	0.00158975	0.00307156	0.00233066	3.84032	1	1	湖北	2002	13	0
000926	926	1	2015	0	0	1.79176	1.60944	0	1.60944	1.60944	24.3969	0.726055	0.016733	0.219659	0.00110467	2.19722	0.333333	0.2602	K	0.0094619	0.00714942	0.00830566	2.17623	1	1	湖北	2002	14	0
000926	926	1	2016	0	0	1.38629	2.19722	1.38629	1.79176	1.09861	24.5418	0.735414	0.01894	0.246893	0.0514633	2.19722	0.333333	0.2304	K	0.00157776	0.00065127	0.00111452	1.51079	1	1	湖北	2002	15	0
000926	926	1	2017	0	0	0.693147	1.60944	0.693147	1.38629	1.94591	24.6151	0.757274	0.025306	0.246637	0.00268121	2.19722	0.333333	0.2408	K	0	0	0	2.82627	0	1	湖北	2002	16	0
000926	926	1	2018	0	0	0.693147	2.56495	1.09861	2.3979	1.79176	24.5836	0.745594	0.024579	0.222535	0.00196892	2.07944	0.375	0.2431	K	0	0	0	3.77504	0	1	湖北	2002	17	0
000926	926	1	2019	0	0	0.693147	2.07944	0	2.07944	2.77259	24.6566	0.757844	0.013651	0.194125	0.128016	2.19722	0.333333	0.2431	K	0.0103012	0.0102498	0.0102755	1.81166	1	1	湖北	2002	18	0
000927	927	1	2017	0	0	1.09861	0	0	0	0	22.3126	0.901961	-0.148615	0.302067	-0.180324	2.3979	0.363636	0.4773	C	0.337336	0.383154	0.360245	7.18161	1	1	天津	2001	17	0.00335226
000927	927	1	2018	0	0	0.693147	0	0	0	0	22.2306	0.912187	0.007775	0.23895	-0.156462	2.30259	0.4	0.4773	C	0	0.0386607	0.0193304	5.71408	1	1	天津	2001	18	0.00260259
000928	928	1	2019	0	0	0.693147	5.19296	3.93183	4.86753	4.5326	23.6316	0.715311	0.031474	0.785073	0.0421526	1.94591	0.571429	0.3233	E	0	0	0	1.53931	0	1	吉林	2001	19	0.037668
000931	931	1	2010	0	0	0.693147	1.09861	0	1.09861	2.3979	22.1122	0.78187	0.004257	0.664771	0.0457738	2.07944	0.375	0.2343	K	0.00775651	0.0339526	0.0208545	3.34793	1	1	北京	2000	11	0.01277
000931	931	1	2013	0	0	1.60944	0	0	0	0	22.1924	0.853781	-0.049295	0.844148	0.11447	2.19722	0.333333	0.2343	E	0.0581131	0.075697	0.066905	3.23399	1	1	北京	2000	14	0.0850139
000931	931	1	2016	0	0	1.60944	2.56495	2.19722	1.60944	2.30259	21.8697	0.660986	0.015255	0.500882	-0.0103113	2.19722	0.333333	0.2447	S	0.0167014	0	0.00835068	3.65114	1	1	北京	2000	17	0.0591465
000931	931	1	2017	0	0	1.60944	0.693147	0.693147	0	1.60944	22.0177	0.509306	0.012821	0.512274	0.0435183	2.19722	0.333333	0.2778	S	0.00911454	0.00204778	0.00558116	2.24436	1	1	北京	2000	18	0.0201408
000931	931	1	2018	0	0	1.60944	1.38629	1.38629	0	0	21.9839	0.463327	0.033687	0.494247	0.058176	2.19722	0.333333	0.2778	C	0	0.032869	0.0164345	2.66599	1	1	北京	2000	19	0.0224791
000931	931	1	2019	0	0	1.38629	1.38629	1.38629	0	0	21.9992	0.481596	0.035485	0.600632	0.0458301	2.19722	0.333333	0.2778	C	0	0.0275328	0.0137664	3.19817	1	1	北京	2000	20	0.0232501
000932	932	1	2010	0	0	0.693147	3.46574	2.3979	3.09104	3.46574	25.037	0.806066	-0.03941	0.870974	-0.0386474	2.48491	0.416667	0.3392	C	0.0529427	0.0558518	0.0543973	3.75585	1	1	湖南	2001	10	0
000932	932	1	2011	0	0	2.56495	4.45435	3.80666	3.73767	3.61092	25.1773	0.823368	0.00091	0.918427	0.0499395	2.70805	0.333333	0.4001	C	0	0.0200976	0.0100488	4.50943	1	1	湖南	2001	11	0
000932	932	1	2012	0	0	2.3979	4.29046	3.95124	3.09104	3.85015	24.9074	0.821957	-0.045687	0.781705	0.0881628	2.3979	0.363636	0.4001	C	0.0389398	0.0637327	0.0513362	4.79964	1	1	湖南	2001	12	0.000797026
000932	932	1	2013	0	0	2.3979	3.58352	2.77259	3.04452	3.66356	24.983	0.817282	0.002162	0.874479	0.0124274	2.3979	0.363636	0.4996	C	0	0.00708726	0.00354363	4.11808	1	1	湖南	2001	13	0.000844343
000932	932	1	2014	0	0	2.63906	3.55535	3.29584	2.19722	4.17439	25.015	0.798889	0.002037	0.772854	0.099435	2.3979	0.363636	0.59906	C	0	0.0035395	0.00176975	2.46241	1	1	湖南	2001	14	0.000667453
000932	932	1	2015	0	0	2.30259	3.8712	3.2581	3.13549	3.68888	25.0605	0.860471	-0.053735	0.553587	0.0550499	2.3979	0.363636	0.59906	C	0.0506583	0.0581109	0.0543846	2.50058	1	1	湖南	2001	15	0.0157584
000932	932	1	2016	0	0	2.07944	3.93183	3.3673	3.13549	2.83321	24.9852	0.86896	-0.021065	0.675662	0.0930349	2.19722	0.444444	0.5991	C	0	0	0	2.93365	0	1	湖南	2001	16	0.0136979
000932	932	1	2018	0	0	1.60944	5.03695	3.93183	4.64439	4.52179	25.0439	0.651213	0.113685	1.20479	0.191422	2.07944	0.5	0.6043	C	0	0	0	0.453368	0	0	湖南	2001	18	0.0110866
000932	932	1	2019	0	0	1.94591	5.69036	4.83628	5.14166	5.11199	25.1412	0.607759	0.080118	1.29018	0.129878	2.19722	0.444444	0.2243	C	0.00685589	0	0.00342795	0.944652	1	0	湖南	2001	19	0.0113802
000933	933	1	2014	0	0	0.693147	0.693147	0	0.693147	1.09861	24.6577	0.796247	-0.008642	0.502195	0.0147226	2.19722	0.444444	0.2368	C	0.0169524	0.0338912	0.0254218	3.14941	1	1	河南	1992	23	0
000933	933	1	2015	0	0	0.693147	1.60944	0	1.60944	1.60944	24.644	0.829324	-0.036221	0.345726	-0.014592	2.19722	0.444444	0.2421	C	0.0343599	0.0590038	0.0466819	3.37928	1	1	河南	1992	24	0.000585966
000935	935	1	2016	1	0.2	1.09861	0	0	0	0	22.4115	0.385493	0.01994	0.412096	0.0996348	2.19722	0.333333	0.2592	C	0	0.00195347	0.000976736	2.27334	1	1	四川	2005	12	0.00914259
000935	935	1	2017	1	0.166667	0.693147	0.693147	0.693147	0	0	22.5326	0.41394	0.042885	0.477237	0.101654	2.19722	0.333333	0.2652	C	0	0	0	1.39904	0	1	四川	2005	13	0.00779976
000935	935	1	2018	0	0	0.693147	1.09861	0.693147	0.693147	0.693147	22.1516	0.164091	0.136939	0.377419	0.166302	2.07944	0.375	0.2652	C	0	0	0	1.48203	0	1	四川	2005	14	0.00733168
000935	935	1	2019	0	0	1.38629	1.60944	1.09861	1.09861	0.693147	22.3029	0.132122	0.160969	0.401212	0.185167	2.07944	0.375	0.2652	C	0	0	0	-1.75766	0	0	四川	2005	15	0.0303107
000936	936	1	2015	0	0	2.07944	2.94444	0	2.94444	2.83321	22.0838	0.247215	0.025844	0.545788	0.0254037	2.19722	0.333333	0.442	C	0	0	0	0.621763	0	0	江苏	2004	12	0
000936	936	1	2016	0	0	2.07944	1.60944	1.60944	0	1.09861	22.8933	0.430175	0.096899	0.335834	0.0265696	2.19722	0.333333	0.442	C	0	0	0	-0.960731	0	0	江苏	2004	13	0
000936	936	1	2017	0	0	2.07944	3.09104	2.30259	2.56495	2.77259	23.1329	0.578474	0.020668	0.285827	0.000854148	2.19722	0.333333	0.442	C	0.0477984	4.37591e-05	0.0239211	2.61967	1	1	江苏	2004	14	0.0678375
000936	936	1	2018	0	0	1.09861	3.71357	3.68888	0.693147	2.77259	23.2115	0.585056	0.029236	0.253107	-0.0163177	2.19722	0.333333	0.442	C	0.0105514	0	0.00527568	2.8684	1	1	江苏	2004	15	0.129989
000936	936	1	2019	0	0	1.09861	4.5326	4.02535	3.63759	2.63906	23.3013	0.553308	0.049059	0.252823	0.0378747	2.19722	0.333333	0.4059	C	0	0	0	-0.860251	0	0	江苏	2004	16	0.138316
000937	937	1	2011	0	0	0.693147	1.09861	1.09861	0	0	24.3623	0.572459	0.096306	1.18736	0.0800823	2.70805	0.333333	0.3645	B	0.0165445	0	0.00827225	1.87905	1	1	河北	2001	11	0.00583131
000937	937	1	2012	0	0	0.693147	0	0	0	0	24.4148	0.545574	0.059231	0.769502	0.0613737	2.70805	0.333333	0.3645	B	0.0436928	0.0265596	0.0351262	2.64893	1	1	河北	2001	12	0.0201704
000937	937	1	2013	0	0	0.693147	1.60944	0	1.60944	0	24.4393	0.560152	0.027642	0.636224	0.132454	2.19722	0.333333	0.3645	B	0.0490661	0.0411838	0.045125	1.14786	1	1	河北	2001	13	0.000741788
000937	937	1	2014	0	0	0.693147	0	0	0	0	24.4543	0.502378	-0.003952	0.440851	0.0467862	2.19722	0.333333	0.4593	B	0.0512205	0.0501897	0.0507051	1.47182	1	1	河北	2001	14	0
000937	937	1	2015	0	0	0.693147	0.693147	0.693147	0	1.60944	24.4297	0.509582	0.007362	0.30418	0.025812	2.19722	0.333333	0.4412	B	0.00917418	0.0221467	0.0156604	1.56221	1	1	河北	2001	15	0
000937	937	1	2016	0	0	0.693147	1.79176	1.38629	1.09861	0	24.4964	0.538275	0.003795	0.323792	-0.00560831	2.19722	0.333333	0.4412	B	0.00723667	0.0101634	0.00870002	1.97553	1	1	河北	2001	16	0
000937	937	1	2017	0	0	0.693147	2.19722	1.60944	1.60944	2.19722	24.5471	0.545199	0.024404	0.456502	0.0925509	2.19722	0.333333	0.4412	B	0	0	0	1.10437	0	0	河北	2001	17	0.000143203
000937	937	1	2018	0	0	0.693147	3.09104	1.79176	2.83321	1.94591	24.5468	0.528507	0.022921	0.468806	0.0678236	2.3979	0.363636	0.4448	B	0	0	0	1.00556	0	0	河北	2001	18	0.00033467
000937	937	1	2019	0	0	1.09861	3.80666	2.30259	3.58352	3.43399	24.5401	0.49565	0.026378	0.476627	0.0761613	2.3979	0.363636	0.4448	B	0	0	0	0.274379	0	0	河北	2001	19	0.000827376
000938	938	1	2013	0	0	3.78419	2.70805	1.79176	2.30259	1.79176	21.8932	0.597856	0.047494	2.77718	0.0384355	1.94591	0.428571	0.25	C	0	0	0	2.91292	0	1	北京	2000	14	0.0153625
000938	938	1	2014	0	0	3.7612	1.60944	1.09861	1.09861	2.56495	22.2644	0.550677	0.043648	2.77459	0.0258709	1.94591	0.428571	0.25	C	0	0	0	1.59834	0	1	北京	2000	15	0
000938	938	1	2015	0	0	3.85015	6.17379	5.85507	4.2485	6.01616	22.5612	0.57221	0.036983	2.43757	0.014829	1.94591	0.428571	0.13	C	0.0054149	0.000792447	0.00310368	2.39032	1	1	北京	2000	16	0
000938	938	1	2016	0	0	4.30407	6.85013	6.11147	4.79579	5.89715	24.337	0.269895	0.055017	1.27732	0.0352601	1.79176	0.5	0.545	C	0	0	0	-3.98747	0	0	北京	2000	17	0.0106333
000938	938	1	2017	0	0	4.38203	7.00033	6.20658	5.06259	6.46303	24.4745	0.321422	0.066036	0.980706	0.00698655	1.79176	0.5	0.545	C	0	0	0	1.41836	0	1	北京	2000	18	0.00934157
000938	938	1	2018	0	0	4.45435	6.63726	6.37332	4.80402	6.51323	24.6061	0.372128	0.064333	1.05946	0.100278	1.94591	0.571429	0.545	C	0	0	0	0.126721	0	0	北京	2000	19	0.00805617
000938	938	1	2019	0	0	4.95583	6.73221	6.53088	4.75359	6.65673	24.7258	0.408855	0.059505	1.04701	0.0310364	1.94591	0.428571	0.5366	C	0.0027306	0	0.0013653	1.17394	1	1	北京	2000	20	0.00666072
000948	948	1	2010	0	0	1.79176	2.48491	1.09861	2.30259	2.30259	21.5941	0.454051	0.038065	0.99399	-0.0515219	2.3979	0.363636	0.2834	I	0.00578528	0.0198479	0.0128166	1.63117	1	1	云南	2001	10	0.0642211
000948	948	1	2011	0	0	1.79176	2.19722	0.693147	2.07944	1.60944	21.5056	0.401474	0.049178	1.1613	0.0613697	2.3979	0.363636	0.2834	I	0	0.019298	0.00964898	1.76282	1	1	云南	2001	11	0.125574
000948	948	1	2012	0	0	3.09104	1.09861	0	1.09861	1.79176	21.508	0.405813	0.002783	0.834358	-0.00956826	2.3979	0.363636	0.2834	I	0.0428754	0.0626078	0.0527416	2.54931	1	1	云南	2001	12	0.303125
000948	948	1	2013	0	0	1.79176	1.94591	1.09861	1.60944	1.79176	21.6661	0.45188	0.001803	0.906155	0.0521	2.3979	0.363636	0.2864	I	0.0181302	0.0625517	0.0403409	0.172755	1	0	云南	2001	13	0.443552
000948	948	1	2014	0	0	1.60944	2.3979	1.09861	2.19722	2.30259	21.6812	0.456446	0.003746	0.706957	-0.0108367	2.3979	0.363636	0.2864	I	0.00530907	0.0579023	0.0316057	1.12812	1	1	云南	2001	14	0
000948	948	1	2015	0	0	3.4012	1.38629	0	1.38629	1.09861	21.6817	0.450751	0.00745	0.820126	0.0280398	2.19722	0.444444	0.2688	I	0	0.0515473	0.0257737	0.320194	1	0	云南	2001	15	0.0186814
000948	948	1	2016	0	0	3.49651	1.38629	0	1.38629	1.79176	21.6881	0.44657	0.008564	0.824858	0.0264003	2.19722	0.444444	0.2688	I	0	0.0493945	0.0246973	0.80469	1	0	云南	2001	16	0.0181613
000948	948	1	2017	0	0	4.07754	1.60944	0	1.60944	2.30259	21.744	0.474206	0.008096	0.857797	-0.0202313	2.19722	0.444444	0.2688	I	0	0.0482041	0.0241021	1.61743	1	1	云南	2001	17	0.104751
000948	948	1	2018	0	0	4.18965	1.79176	0	1.79176	1.38629	21.8537	0.42717	0.033643	0.946794	0.0171204	2.30259	0.4	0.2688	I	0	0.0167602	0.00838012	-0.511988	1	0	云南	2001	18	0.0615462
000948	948	1	2019	0	0	4.06044	1.60944	0	1.60944	1.60944	22.1186	0.541897	0.023405	0.926191	-0.0342909	2.07944	0.375	0.3538	I	0	0.0188651	0.00943255	1.52181	1	1	云南	2001	19	0.134121
000949	949	1	2010	0	0	0.693147	1.79176	1.38629	1.09861	1.09861	22.2193	0.580213	0.035237	0.856642	-0.0251707	2.19722	0.333333	0.4225	C	0	0	0	2.10776	0	1	河南	1992	19	0
000949	949	1	2017	0	0	0.693147	2.63906	2.30259	1.60944	2.83321	22.5919	0.449672	0.005031	0.674646	-0.0346093	2.19722	0.333333	0.3017	C	0.0167868	0.0156808	0.0162338	2.91929	1	1	河南	1992	26	0
000949	949	1	2018	0	0	0.693147	3.58352	3.21888	2.48491	1.60944	22.7873	0.534569	0.015803	0.626049	0.0035628	2.19722	0.333333	0.3017	C	0	0.0123645	0.00618225	2.70975	1	1	河南	1992	27	0.00190395
000949	949	1	2019	0	0	0.693147	3.04452	1.94591	2.70805	3.21888	22.8189	0.535458	0.016216	0.600206	0.0329271	2.19722	0.333333	0.3017	C	0	0.0150388	0.0075194	2.57757	1	1	河南	1992	28	0.000769935
000950	950	1	2015	0	0	0.693147	1.94591	0	1.94591	0	22.5294	0.718556	-0.056812	0.515023	0.0312338	2.3979	0.454545	0.4682	C	0.0294361	0.0852299	0.057333	2.97815	1	1	重庆	2005	11	0
000950	950	1	2018	0	0	2.30259	1.38629	1.38629	0	1.38629	23.7247	0.596934	0.042521	1.46109	-0.084801	2.3979	0.363636	0.3847	F	0	0	0	4.02514	0	1	重庆	2005	14	0.039289
000950	950	1	2019	0	0	1.79176	2.70805	1.79176	2.30259	0.693147	23.9612	0.65221	0.041423	1.48455	0.00794395	2.3979	0.363636	0.3847	F	0	0	0	2.6571	0	1	重庆	2005	15	0.0349796
000951	951	1	2015	0	0	1.38629	0	0	0	0	23.5543	0.69709	0.020669	1.15061	0.0141517	2.19722	0.333333	0.6378	C	0.011867	0.0244452	0.0181561	2.45918	1	1	山东	2005	11	0
000951	951	1	2016	0	0	2.07944	0	0	0	0	23.7347	0.731982	0.028873	1.13302	-0.0151813	2.19722	0.333333	0.6378	C	0	0.0150849	0.00754244	3.14289	1	1	山东	2005	12	0
000951	951	1	2017	0	0	0.693147	0	0	0	0	24.0202	0.763459	0.049488	1.57606	0.0328183	2.19722	0.333333	0.6378	C	0	0	0	2.45966	0	1	山东	2005	13	0
000951	951	1	2018	0	0	0.693147	0	0	0	0	23.8169	0.688601	0.049433	1.64519	0.0848387	2.19722	0.333333	0.6378	C	0	0	0	2.69652	0	1	山东	2005	14	0
000951	951	1	2019	0	0	1.60944	0	0	0	0	23.9015	0.67232	0.0691	1.73004	0.108471	2.19722	0.333333	0.6378	C	0	0	0	1.43603	0	1	山东	2005	15	0.0190839
000955	955	1	2013	0	0	1.38629	2.99573	2.07944	2.56495	2.3979	20.7306	0.331803	-0.051845	0.218804	-0.0295766	2.19722	0.333333	0.1621	C	0.0379454	0.0728913	0.0554183	2.02246	1	1	海南	2001	13	0.00109885
000955	955	1	2014	0	0	1.38629	1.09861	1.09861	0	1.38629	20.7239	0.295926	0.004734	0.258866	0.00110264	2.19722	0.333333	0.1803	C	0	0.0136517	0.00682585	1.57997	1	1	海南	2001	14	0
000955	955	1	2015	0	0	0.693147	1.60944	1.60944	0	1.60944	20.811	0.399094	-0.074789	0.289853	-0.0076433	2.07944	0.375	0.1673	C	0.0629627	0.0935862	0.0782744	1.82192	1	1	海南	2001	15	0.00486819
000955	955	1	2016	0	0	0.693147	2.56495	2.56495	0	1.38629	20.8941	0.368533	0.02444	0.427238	-0.055881	2.19722	0.333333	0.1673	C	0	0	0	3.10565	0	1	海南	2001	16	0.00604319
000955	955	1	2019	0	0	2.30259	2.3979	2.3979	0	2.48491	20.8979	0.464304	0.001551	0.630518	-0.0229018	1.94591	0.428571	0.1673	C	0	0.0379877	0.0189939	4.3724	1	1	海南	2001	19	0.00807482
000957	957	1	2016	0	0	0.693147	4.61512	3.46574	4.2485	3.61092	22.8129	0.680101	0.077341	1.22281	-0.00204657	2.19722	0.333333	0.2107	C	0	0	0	2.69861	0	1	山东	2005	12	0
000957	957	1	2018	0	0	0.693147	3.91202	3.17805	3.29584	3.4012	23.2286	0.778635	0.002964	0.492724	-0.0610027	2.07944	0.375	0.2107	C	0.0372713	0.0434717	0.0403715	4.27954	1	1	山东	2005	14	0
000957	957	1	2019	0	0	1.38629	4.65396	3.43399	4.31749	3.7612	23.214	0.773103	0.00272	0.554434	0.0857568	2.19722	0.333333	0.2107	C	0.0151525	0.0387809	0.0269667	2.55215	1	1	山东	2005	15	0
000958	958	1	2018	0	0	0.693147	2.63906	0.693147	2.56495	1.09861	23.1039	0.666509	0.01353	0.307576	0.0544917	2.07944	0.375	0.3337	D	0.0215066	0.0169322	0.0192194	2.60337	1	1	河北	2001	18	0.0496812
000958	958	1	2019	0	0	1.09861	2.77259	0	2.77259	3.09104	25.0997	0.614161	0.032158	0.109857	-0.0282092	2.07944	0.375	0.3337	D	0	0	0	2.13608	0	1	河北	2001	19	0.612117
000959	959	1	2019	0	0	1.09861	6.31897	5.52943	5.71703	6.05678	25.6747	0.719185	0.012689	0.500232	0.0234746	2.19722	0.555556	0.6438	C	0.00712122	0.0453869	0.0262541	3.68651	1	1	北京	2000	20	0.00923856
000960	960	1	2010	0	0	0.693147	1.38629	1.09861	0.693147	1.38629	23.1508	0.590758	0.039037	0.989391	0.0127248	2.3979	0.363636	0.5051	C	0	0	0	2.24651	0	1	云南	2001	10	0
000960	960	1	2019	0	0	1.38629	4.29046	3.66356	3.55535	3.3322	24.2825	0.600611	0.031979	1.23658	0.0597905	2.19722	0.444444	0.3252	C	0	0	0	2.20669	0	1	云南	2001	19	0
000961	961	1	2014	0	0	1.09861	3.3673	2.77259	2.63906	3.29584	25.1574	0.847284	0.012535	0.291743	-0.0696199	2.19722	0.333333	0.7263	E	0.0142106	0.0130057	0.0136082	4.54429	1	1	江苏	2004	11	0
000961	961	1	2015	0	0	1.09861	3.2581	2.56495	2.63906	2.83321	25.29	0.86267	0.004892	0.226581	0.00990739	2.07944	0.375	0.6793	E	0.0133272	0.0183293	0.0158283	3.4427	1	1	江苏	2004	12	0.0296252
000961	961	1	2016	0	0	0.693147	3.3673	2.30259	2.99573	2.56495	25.4866	0.862251	0.003366	0.322828	-0.0384175	2.19722	0.333333	0.5426	E	0.0068569	0.0180839	0.0124704	4.0708	1	1	江苏	2004	13	0
000961	961	1	2017	0	0	0.693147	3.80666	2.99573	3.2581	3.3673	25.8881	0.901961	0.003681	0.209163	-0.0167878	2.48491	0.333333	0.5426	E	0.00242776	0.0168906	0.00965916	4.50776	1	1	江苏	2004	14	0.0407754
000961	961	1	2018	0	0	1.09861	3.66356	2.70805	3.21888	3.13549	26.1858	0.912187	0.01121	0.194431	0.0824441	2.48491	0.333333	0.5443	K	0	0.01235	0.00617502	2.91205	1	1	江苏	2004	15	0.0661853
000961	961	1	2019	0	0	1.09861	3.7612	2.48491	3.46574	3.52636	26.3951	0.90769	0.017567	0.272983	0.0282077	2.3979	0.363636	0.5375	K	0	0.00633382	0.00316691	3.95437	1	1	江苏	2004	16	0.0617067
000962	962	1	2010	0	0	1.79176	2.63906	2.3979	1.38629	2.07944	21.986	0.640641	0.025401	0.510387	0.027067	2.19722	0.333333	0.4532	C	0	0.00324424	0.00162212	2.80943	1	1	宁夏	2003	8	0
000962	962	1	2011	0	0	1.79176	3.49651	3.49651	0	2.07944	22.2425	0.479823	0.057696	0.573532	-0.0418969	2.19722	0.333333	0.458	C	0	0	0	4.09547	0	1	宁夏	2003	9	0
000962	962	1	2012	0	0	1.09861	3.04452	3.04452	0	1.60944	22.2557	0.470915	0.022342	0.4889	0.0122684	2.19722	0.333333	0.458	C	0.0219507	0.00660268	0.0142767	3.90653	1	1	宁夏	2003	10	0
000962	962	1	2013	0	0	1.09861	3.58352	3.46574	1.60944	2.30259	22.2798	0.48616	0.000796	0.613192	-0.0176525	2.19722	0.333333	0.458	C	0.0303263	0.0237605	0.0270434	2.82124	1	1	宁夏	2003	11	0
000962	962	1	2014	0	0	0.693147	4.85981	3.93183	4.36945	3.55535	22.137	0.49225	-0.075458	0.549631	0.0419173	2.19722	0.333333	0.458	C	0.0883845	0.100707	0.0945458	2.39043	1	1	宁夏	2003	12	0
000962	962	1	2015	0	0	1.09861	2.63906	2.30259	1.60944	4.39445	21.8765	0.54062	-0.174801	0.296996	0.0829612	2.07944	0.375	0.458	C	0.134697	0.197584	0.16614	1.94682	1	1	宁夏	2003	13	0
000962	962	1	2017	0	0	1.38629	2.70805	2.48491	1.38629	2.56495	21.4377	0.456908	-0.148615	0.388595	0.115496	2.19722	0.333333	0.458	C	0.113729	0.170668	0.142198	2.2214	1	1	宁夏	2003	15	0
000962	962	1	2018	0	0	0.693147	2.94444	2.63906	1.79176	2.30259	21.3157	0.373179	0.015705	0.568853	0.0345303	2.19722	0.333333	0.458	C	0	0.00731789	0.00365894	2.3419	1	1	宁夏	2003	16	0
000962	962	1	2019	0	0	0.693147	3.49651	2.99573	2.63906	2.48491	21.2212	0.286755	0.024288	0.348073	0.139774	2.19722	0.333333	0.458	C	0	0	0	0.389738	0	0	宁夏	2003	17	0
000963	963	1	2010	0	0	0.693147	1.94591	1.60944	1.09861	2.07944	22.1715	0.683754	0.101922	2.30996	-0.00657698	2.30259	0.3	0.355	F	0.0132197	0	0.00660983	2.12061	1	1	浙江	2001	10	0.00478458
000963	963	1	2011	0	0	0.693147	2.56495	1.60944	2.19722	1.94591	22.4886	0.692913	0.096255	2.20437	0.00275914	2.19722	0.333333	0.355	F	0.0109549	0	0.00547743	5.61118	1	1	浙江	2001	11	0.0118455
000963	963	1	2012	0	0	1.09861	0.693147	0.693147	0	2.48491	22.601	0.641817	0.100232	2.35482	0.0982957	2.19722	0.333333	0.355	F	0.000404947	0	0.000202473	4.47008	1	1	浙江	2001	12	0.0149238
000963	963	1	2013	0	0	1.09861	3.04452	2.07944	2.63906	1.79176	22.761	0.607066	0.105214	2.35263	0.0621597	2.19722	0.333333	0.355	F	0	0	0	0.849771	0	0	浙江	2001	13	0.0123522
000963	963	1	2014	0	0	1.79176	0.693147	0.693147	0	2.56495	22.9213	0.720374	0.113036	2.27179	0.0822514	2.19722	0.333333	0.355	F	0	0	0	0.724524	0	0	浙江	2001	14	0
000963	963	1	2015	0	0	0.693147	2.56495	2.56495	0	1.09861	23.1584	0.715924	0.112823	2.12759	0.0576794	2.19722	0.333333	0.355	F	0	0	0	0.195231	0	0	浙江	2001	15	0.00911244
000963	963	1	2016	0	0	0.693147	2.99573	1.79176	2.70805	1.94591	23.3944	0.471388	0.118685	1.96182	0.093174	2.19722	0.333333	0.4177	F	0	0	0	-1.16545	0	0	浙江	2001	16	0.0125519
000963	963	1	2017	0	0	1.38629	3.09104	2.63906	2.19722	3.13549	23.495	0.449002	0.124047	1.82842	0.103904	2.19722	0.333333	0.4177	F	0	0	0	0.705631	0	0	浙江	2001	17	0.00932274
000963	963	1	2018	0	0	0.693147	3.73767	3.04452	3.09104	2.56495	23.6791	0.457494	0.136072	1.74202	0.106128	2.19722	0.333333	0.4177	F	0	0	0	0.932251	0	0	浙江	2001	18	0.00647039
000963	963	1	2019	0	0	1.79176	4.31749	3.49651	3.7612	3.97029	23.7896	0.400548	0.14382	1.7426	0.0932585	2.30259	0.307692	0.4177	F	0	0	0	0.818373	0	0	浙江	2001	19	0.0115675
000965	965	1	2015	0	0	0.693147	0	0	0	0	22.6127	0.333754	0.031812	0.222375	0.0927665	1.94591	0.428571	0.5145	K	0.0132672	0	0.00663362	-2.27567	1	0	天津	2001	15	0.00636189
000965	965	1	2016	0	0	1.09861	0	0	0	0	22.8509	0.442019	0.038723	0.220493	0.164937	1.94591	0.428571	0.5145	K	0	0	0	-3.22884	0	0	天津	2001	16	1
000966	966	1	2018	0	0	0.693147	3.17805	1.60944	2.99573	2.30259	22.96	0.619246	0.023039	0.701149	0.0966335	2.19722	0.333333	0.3739	D	0	0.00742324	0.00371162	2.44833	1	1	湖北	2002	17	0.0891855
000966	966	1	2019	0	0	1.79176	3.21888	1.38629	3.09104	3.13549	22.9999	0.546505	0.061892	0.771069	0.169624	2.07944	0.375	0.3739	D	0	0	0	0.51669	0	0	湖北	2002	18	0.0833072
000967	967	1	2010	0	0	1.38629	0	0	0	0.693147	20.8244	0.518914	0.016678	1.54631	-0.047296	1.94591	0.428571	0.4021	C	0	0.0234956	0.0117478	2.93648	1	1	浙江	2001	10	0.0202035
000967	967	1	2011	0	0	1.38629	2.70805	0.693147	2.63906	1.60944	21.4409	0.654647	0.060555	1.34479	-0.132888	1.94591	0.428571	0.4021	C	0	0	0	7.11847	0	1	浙江	2001	11	0.0127751
000967	967	1	2015	0	0	1.79176	3.49651	2.48491	3.09104	2.77259	22.4203	0.369212	0.026884	0.76104	0.0379585	1.94591	0.428571	0.3223	C	0.000910552	0.0099275	0.00541902	-0.292289	1	0	浙江	2001	15	0.0587785
000967	967	1	2016	0	0	2.19722	4.34381	3.4012	3.8712	3.4012	22.5196	0.429389	0.042491	0.593322	-0.0353607	1.94591	0.428571	0.3223	C	0	0	0	2.17972	0	1	浙江	2001	16	0.0259254
000967	967	1	2017	0	0	2.19722	4.20469	3.85015	3.04452	4.58497	23.9084	0.414211	0.051276	0.588508	0.0083036	1.94591	0.428571	0.3214	C	0	0	0	-0.607705	0	0	浙江	2001	17	0.00397736
000967	967	1	2018	0	0	2.89037	4.82831	4.23411	4.04305	3.8712	23.9204	0.401826	0.055856	0.536476	-0.0470435	1.60944	0.571429	0.3082	C	0	0	0	2.48596	0	1	浙江	2001	18	0.00365948
000967	967	1	2019	0	0	3.21888	5.04986	4.61512	4.02535	4.60517	23.9363	0.36562	0.056435	0.514878	0.0597373	1.94591	0.428571	0.3218	N	0	0	0	0.468273	0	0	浙江	2001	19	0.004892
000971	971	1	2015	0	0	3.04452	0	0	0	0	21.3001	0.0848188	0.002726	0.164883	-0.00160068	2.3979	0.363636	0.1854	C	0.000362669	0.0160712	0.00821692	-3.45872	1	0	湖北	2002	14	0
000971	971	1	2016	0	0	2.83321	0	0	0	0	22.0637	0.0802041	0.039801	0.237812	0.0156297	2.3979	0.363636	0.1551	I	0	0.0181575	0.00907876	-1.22922	1	0	湖北	2002	15	1
000971	971	1	2017	0	0	3.21888	1.79176	1.60944	0.693147	0.693147	22.0888	0.0610962	0.04051	0.224391	0.0461993	2.3979	0.363636	0.1552	I	0	0.0157901	0.00789506	1.33041	1	1	湖北	2002	16	1
000971	971	1	2018	0	0	3.91202	0	0	0	0.693147	21.9318	0.458528	-0.414743	0.247943	0.00473078	2.3979	0.363636	0.1457	I	0.673607	0.689692	0.681649	2.14844	1	1	湖北	2002	17	0.853408
000972	972	1	2015	0	0	2.70805	0	0	0	0	21.6902	0.608175	-0.025717	0.296856	-0.01462	2.19722	0.333333	0.1546	C	0.00753776	0.0591495	0.0333437	1.33041	1	1	新疆	2003	13	0.0114817
000972	972	1	2016	0	0	1.09861	0	0	0	0	21.604	0.684876	-0.106564	0.233289	-0.0857662	2.19722	0.333333	0.1546	C	0.0838621	0.143006	0.113434	4.43889	1	1	新疆	2003	14	0.00881126
000973	973	1	2013	0	0	0.693147	3.3322	2.99573	2.19722	2.94444	22.3537	0.551685	0.020523	0.591159	0.0573551	2.19722	0.333333	0.259	C	0.0280434	0.0182644	0.0231539	2.02272	1	1	广东	1999	15	0.00958566
000973	973	1	2014	0	0	0.693147	2.56495	2.48491	0.693147	2.63906	22.3747	0.570254	0.02163	0.529328	0.0311477	2.07944	0.375	0.259	C	0.0101103	0.0175385	0.0138244	2.6677	1	1	广东	1999	16	0.00543588
000973	973	1	2015	0	0	0.693147	3.3673	3.04452	2.19722	3.04452	22.3083	0.519717	0.024869	0.572012	0.101918	1.94591	0.428571	0.2601	C	0.000805136	0.0115326	0.00616886	1.09693	1	0	广东	1999	17	0.00238574
000973	973	1	2016	0	0	1.79176	3.73767	2.56495	3.4012	3.04452	22.3067	0.497365	0.032134	0.505683	0.0632977	1.94591	0.428571	0.2601	C	0	0.00383283	0.00191642	1.59454	1	1	广东	1999	18	0.0168164
000973	973	1	2017	0	0	1.09861	3.68888	2.89037	3.13549	3.13549	22.4427	0.563213	0.022587	0.480563	0.125213	1.94591	0.428571	0.2601	C	0.00676982	0.0142997	0.0105348	1.06289	1	0	广东	1999	19	0.0261941
000973	973	1	2018	0	0	2.07944	3.78419	3.49651	2.48491	2.94444	22.4881	0.5633	0.021175	0.494276	0.187784	1.60944	0.571429	0.2596	C	0.00411993	0.0193239	0.0117219	-0.338749	1	0	广东	1999	20	0.0125761
000973	973	1	2019	0	0	1.09861	3.63759	3.13549	2.77259	3.52636	22.1421	0.370008	0.013778	0.570487	-0.0796135	1.94591	0.428571	0.2604	C	0.00902697	0.0287157	0.0188713	3.08291	1	1	广东	1999	21	0.0142172
000977	977	1	2010	0	0	3.3322	6.06146	5.273	5.26786	5.29832	21.217	0.363897	0.021317	0.663015	0.0175612	1.79176	0.333333	0.4832	C	0	0.0103079	0.00515395	2.37774	1	1	山东	2005	6	0.0179015
000977	977	1	2011	0	0	3.95124	6.29157	5.23111	5.41165	5.60212	21.2719	0.353363	0.045591	0.731803	0.146488	1.79176	0.333333	0.4832	C	0	0	0	1.75009	0	1	山东	2005	7	0.226631
000977	977	1	2012	0	0	3.8712	6.49224	5.47646	5.3845	5.7462	21.5033	0.467745	0.035143	1.12008	-0.107147	1.79176	0.333333	0.4832	C	0	0.0117169	0.00585847	5.19794	1	1	山东	2005	8	0.211021
000977	977	1	2013	0	0	3.49651	6.53959	5.57215	5.64897	5.84354	21.9586	0.69029	0.049945	1.4587	-0.196466	1.79176	0.333333	0.4753	C	0	0	0	7.61815	0	1	山东	2005	9	0.605929
000977	977	1	2014	0	0	3.78419	6.66823	5.64897	5.85793	5.92158	22.5064	0.6074	0.071467	1.54129	-0.0742872	1.79176	0.333333	0.4259	C	0	0	0	3.90364	0	1	山东	2005	10	0
000977	977	1	2015	0	0	4.14313	6.66441	5.85507	5.96358	6.02587	22.7799	0.636561	0.064939	1.47052	-0.0183781	1.79176	0.333333	0.4259	C	0	0	0	3.14876	0	1	山东	2005	11	0.153463
000977	977	1	2016	0	0	4.14313	6.8742	6.11147	6.16331	6.30992	22.9292	0.564932	0.033558	1.49927	0.00792867	1.79176	0.333333	0.409	C	0.0295628	0.00262898	0.0160959	2.55076	1	1	山东	2005	12	0.398862
000977	977	1	2017	0	0	4.26268	7.00033	6.20658	6.21661	6.48311	23.607	0.592783	0.031484	1.89077	0.014252	1.79176	0.333333	0.4122	C	0.0138991	0.00457639	0.00923775	2.04537	1	1	山东	2005	13	0.313665
000977	977	1	2018	0	0	4.33073	7.12609	6.37332	6.25958	6.51323	23.9658	0.636328	0.02996	2.15915	0.0519685	1.79176	0.333333	0.3872	C	0.00708364	0.00848396	0.0077838	0.917034	1	0	山东	2005	14	0.339631
000977	977	1	2019	0	0	4.39445	7.18387	6.53088	6.31355	6.65673	24.1046	0.649489	0.034736	1.87802	0.0294246	1.79176	0.333333	0.368	C	0	0.00129988	0.000649942	2.48658	1	1	山东	2005	15	0.375566
000978	978	1	2011	0	0	1.09861	0	0	0	0	21.62	0.382271	0.027651	0.218687	0.047561	2.3979	0.363636	0.2306	L	0.00895115	0.00553994	0.00724554	1.96828	1	1	广西	2005	7	0.00087608
000978	978	1	2014	0	0	0.693147	0	0	0	0	21.8439	0.476624	0.009917	0.339301	0.0388395	2.70805	0.333333	0.2306	N	0.000964833	0.0437275	0.0223462	1.69046	1	1	广西	2005	10	0
000978	978	1	2018	0	0	0.693147	0	0	0	1.09861	21.7958	0.449271	0.023846	0.206523	0.0560763	2.63906	0.333333	0.16	N	0	0.022726	0.011363	1.83625	1	1	广西	2005	14	0.0179209
000978	978	1	2019	0	0	0.693147	2.19722	0	2.19722	0	21.7779	0.443426	0.00857	0.209242	0.0657171	2.63906	0.333333	0.1787	N	0.0080388	0.0391096	0.0235742	2.03721	1	1	广西	2005	15	0.0166914
000980	980	1	2017	0	0	1.09861	3.04452	1.09861	2.94444	3.13549	24.2286	0.491504	0.0672	1.11238	0.0002711	1.94591	0.428571	0.3886	C	0	0	0	-2.30742	0	0	安徽	1994	24	0.00431442
000980	980	1	2018	0	0	1.94591	3.63759	0	3.63759	3.3322	24.2039	0.458759	0.02435	0.448965	-0.0712305	2.19722	0.333333	0.3878	C	0.0243745	0.0220857	0.0232301	2.92839	1	1	安徽	1994	25	0.0103205
000980	980	1	2019	0	0	1.94591	2.99573	1.60944	2.77259	3.46574	23.7406	0.687437	-0.382032	0.112853	-0.146955	2.19722	0.333333	0.3878	C	0.457087	0.464488	0.460787	5.63354	1	1	浙江	2001	19	0.0169783
000981	981	1	2015	0	0	1.60944	0	0	0	0	23.9307	0.780558	0.016993	0.33033	0.106417	2.19722	0.333333	0.6613	K	0.01029	0.00688943	0.0085897	1.33041	1	1	甘肃	2003	13	0.152422
000981	981	1	2016	0	0	1.38629	0	0	0	0	23.9496	0.739191	0.028634	0.322918	0.0157372	2.19722	0.333333	0.3702	K	0	0	0	2.99032	0	1	甘肃	2003	14	1
000981	981	1	2017	0	0	1.79176	2.77259	1.79176	2.3979	0	24.5061	0.578371	0.041285	0.31523	0.0264054	2.19722	0.333333	0.2369	K	0	0	0	0.135356	0	0	甘肃	2003	15	0.0175301
000981	981	1	2018	0	0	1.94591	2.77259	1.38629	2.56495	2.83321	24.3282	0.590393	-0.01174	0.222244	0.0033769	2.19722	0.333333	0.2291	C	0.0467606	0.0581757	0.0524682	3.62752	1	1	甘肃	2003	16	0.0141462
000982	982	1	2014	0	0	0.693147	2.19722	2.19722	0	2.19722	23.2846	0.673204	0.008327	0.28881	0.0378451	2.19722	0.333333	0.4853	C	0.039438	0.0100587	0.0247484	1.33041	1	1	宁夏	2003	12	0
000982	982	1	2016	0	0	1.09861	0	0	0	1.09861	23.175	0.838204	-0.085868	0.267972	0.0100634	2.19722	0.333333	0.2858	C	0.0558447	0.109036	0.0824404	1.33041	1	1	宁夏	2003	14	0.00610668
000983	983	1	2019	0	0	0.693147	2.3979	1.79176	1.79176	3.43399	24.8994	0.644769	0.031045	0.506335	0.115703	2.3979	0.363636	0.544	B	0	0	0	1.56947	0	1	山西	2007	13	0.00276112
000987	987	1	2010	0	0	0.693147	0	0	0	0	21.7907	0.471329	0.126724	1.3889	0.157425	1.94591	0.571429	0.5189	F	0.00516877	0	0.00258438	-4.66395	1	0	广东	1999	12	0.0491227
000987	987	1	2012	0	0	0.693147	0	0	0	0	21.993	0.448658	0.10963	1.2817	0.117538	1.94591	0.571429	0.5189	F	0.0117176	0	0.0058588	-3.08427	1	0	广东	1999	14	0.0574175
000987	987	1	2013	0	0	1.09861	0	0	0	0	22.0064	0.420143	0.086154	1.14174	0.088574	1.94591	0.571429	0.5189	F	0.028163	0	0.0140815	-4.21349	1	0	广东	1999	15	0.0437932
000987	987	1	2014	0	0	1.09861	0	0	0	0	21.9602	0.368554	0.074499	0.95352	0.0164927	1.94591	0.571429	0.5189	F	0.0229202	0	0.0114601	-1.56785	1	0	广东	1999	16	0.0550189
000987	987	1	2015	0	0	1.09861	0	0	0	0	21.9228	0.329522	0.067733	0.82924	0.0319642	1.79176	0.6	0.5189	F	0.0159341	0	0.00796705	-0.478624	1	0	广东	1999	17	0.0455912
000987	987	1	2016	0	0	2.56495	0	0	0	0	24.9258	0.737751	0.02584	0.079959	-0.0872921	2.19722	0.333333	0.4169	F	0.0482666	0.00255442	0.0254105	1.33041	1	1	广东	1999	18	0.679624
000988	988	1	2010	0	0	2.19722	3.29584	2.56495	2.70805	3.63759	21.9278	0.44658	0.090634	0.640338	0.0210463	2.19722	0.333333	0.4131	C	0	0	0	1.81976	0	1	湖北	2002	9	0.213811
000988	988	1	2011	0	0	2.83321	3.68888	3.04452	2.99573	3.43399	22.022	0.303962	0.065681	0.629075	-0.0159205	2.19722	0.333333	0.3779	C	0.0082805	0	0.00414025	2.37418	1	1	湖北	2002	10	0.272569
000988	988	1	2012	0	0	2.63906	3.68888	2.77259	3.21888	3.29584	22.1018	0.33784	0.039515	0.459627	-0.0123172	2.19722	0.333333	0.3779	C	0.0294782	0.00734495	0.0184116	3.10568	1	1	湖北	2002	11	0.227625
000988	988	1	2013	0	0	3.04452	4.07754	3.04452	3.66356	3.66356	22.1519	0.348589	0.014192	0.436593	0.0211023	2.19722	0.333333	0.374	C	0.0371143	0.0254158	0.031265	1.77531	1	1	湖北	2002	12	0.254809
000988	988	1	2014	0	0	3.80666	4.40672	3.4012	3.97029	4.27667	22.2689	0.384425	0.038093	0.530991	0.0382417	2.19722	0.333333	0.3236	C	0	0	0	1.32079	0	1	湖北	2002	13	0.00771765
000988	988	1	2015	0	0	3.46574	5.43372	4.49981	4.94164	4.29046	22.3338	0.397927	0.03114	0.540325	0.0406197	1.94591	0.428571	0.3236	C	0.00333089	0.00663545	0.00498317	1.26666	1	1	湖北	2002	14	0.00574579
000988	988	1	2016	0	0	3.17805	5.29832	3.8712	5.03044	5.02388	22.4437	0.417369	0.044899	0.625679	0.0527416	2.19722	0.333333	0.3236	C	0	0	0	1.30219	0	1	湖北	2002	15	0.00509176
000988	988	1	2017	0	0	3.3673	5.55296	4.30407	5.22036	5.33754	22.8725	0.379837	0.045272	0.632617	0.0114985	2.19722	0.333333	0.2868	C	0	0	0	0.354453	0	0	湖北	2002	16	0.00579185
000988	988	1	2018	0	0	3.43399	5.64191	4.55388	5.23644	5.35186	22.8948	0.338571	0.031167	0.603227	0.00534088	2.19722	0.333333	0.2868	C	0.0119675	0.00727696	0.00962225	1.39313	1	1	湖北	2002	17	0.00860903
000988	988	1	2019	0	0	4.02535	5.72685	4.7362	5.26786	5.35659	22.9862	0.34973	0.053907	0.594055	0.0429957	2.19722	0.333333	0.2567	C	0	0	0	0.70289	0	0	湖北	2002	18	0.0271784
000989	989	1	2014	0	0	0.693147	3.71357	2.99573	3.09104	3.49651	21.4884	0.251309	0.121742	0.695645	0.0551764	1.79176	0.333333	0.4035	C	0	0	0	0.539595	0	0	湖南	2001	14	0
000989	989	1	2015	0	0	2.77259	3.09104	2.94444	1.38629	3.4012	22.2208	0.152761	0.15673	0.289985	0.0758307	1.60944	0.4	0.4233	C	0	0	0	-9.93314	0	0	湖南	2001	15	0.00873294
000989	989	1	2016	0	0	1.60944	3.17805	2.56495	2.48491	2.89037	22.2914	0.137648	0.14068	0.576957	0.127638	2.07944	0.375	0.4233	C	0	0	0	-4.31444	0	0	湖南	2001	16	0.00805883
000989	989	1	2017	0	0	1.60944	2.48491	2.30259	1.09861	2.83321	22.4938	0.233379	0.133476	0.711654	0.0258773	2.19722	0.333333	0.4233	C	0.00691964	0	0.00345982	-1.38962	1	0	湖南	2001	17	0.00541732
000989	989	1	2018	0	0	1.94591	3.43399	2.3979	3.04452	2.48491	22.3811	0.178599	0.05981	0.56864	0.0811485	2.19722	0.333333	0.4233	C	0.0764339	0.00674599	0.0415899	-0.928497	1	0	湖南	2001	18	0.0112367
000989	989	1	2019	0	0	2.56495	2.94444	1.94591	2.56495	3.13549	22.3135	0.18614	0.036776	0.627164	0.173565	2.07944	0.375	0.4233	C	0.0536075	0.0262418	0.0399247	-3.33496	1	0	湖南	2001	19	0.0196097
000990	990	1	2017	0	0	1.09861	4.78749	4.06044	4.14313	4.06044	23.7688	0.235712	0.038173	0.276636	0.0761987	1.94591	0.428571	0.3344	C	0	0	0	-0.260641	0	0	江西	2003	15	0.00468013
000993	993	1	2016	0	0	1.09861	1.94591	0	1.94591	1.94591	22.0751	0.582097	0.005315	0.177187	0.0933214	2.19722	0.333333	0.5321	D	0.000950853	0.0359894	0.0184701	1.90472	1	1	福建	2000	17	0.0117735
000993	993	1	2019	0	0	0.693147	3.3322	1.60944	3.17805	1.09861	22.0618	0.460659	0.023966	0.156105	0.0425448	2.19722	0.333333	0.4731	D	0	0.0035714	0.0017857	2.52956	1	1	福建	2000	20	0.0259897
000995	995	1	2017	0	0	0.693147	0	0	0	0	19.8853	0.901961	-0.148615	0.149698	-0.0918965	2.19722	0.333333	0.196	C	0.408782	0.618984	0.513883	1.33041	1	1	甘肃	2003	15	0.000949321
000996	996	1	2013	0	0	0.693147	0	0	0	0	20.2614	0.109108	0.029315	0.150674	-0.00306976	1.60944	0.4	0.2026	F	0.075104	0.00724344	0.0411737	4.31954	1	1	北京	2000	14	0.016362
000996	996	1	2014	0	0	2.56495	0	0	0	0	20.2994	0.117592	0.014507	0.129218	-0.00855229	1.60944	0.4	0.1944	F	0.0448496	0.01935	0.0320998	5.84241	1	1	北京	2000	15	0
000996	996	1	2015	0	0	1.09861	0	0	0	0	20.3342	0.133604	0.014423	0.127057	-0.0174871	1.60944	0.4	0.1944	F	0.0180238	0.0156558	0.0168398	3.27963	1	1	北京	2000	16	0.0118467
000996	996	1	2016	0	0	1.60944	0	0	0	0	20.3985	0.145721	0.029297	0.161698	0.00969064	1.60944	0.4	0.1944	F	0	0	0	2.65126	0	1	北京	2000	17	1
000996	996	1	2017	0	0	2.30259	0	0	0	0	20.2124	0.117655	0.04575	0.09213	-0.0187477	1.60944	0.4	0.1944	F	0	0	0	5.24768	0	1	北京	2000	18	1
000996	996	1	2018	0	0	1.09861	0	0	0	0	20.2551	0.128245	0.024768	0.108551	-0.017618	1.60944	0.4	0.1944	F	0.0131745	0.00735806	0.0102663	4.38456	1	1	北京	2000	19	1
000996	996	1	2019	0	0	2.56495	0	0	0	0	20.3305	0.300332	0.008144	0.090839	-0.0213712	1.79176	0.5	0.1944	F	0.0218938	0.0250872	0.0234905	6.05794	1	1	北京	2000	20	1
000997	997	1	2010	0	0	3.52636	3.66356	3.29584	2.56495	4.57471	21.3804	0.303197	0.053347	0.489894	-0.0417064	2.07944	0.375	0.3606	I	0.0122745	0.00456592	0.00842024	2.40271	1	1	福建	2000	11	0.0226361
000997	997	1	2011	0	0	4.02535	3.49651	2.56495	3.04452	3.68888	21.6193	0.423528	0.040014	0.445226	-0.0793896	2.07944	0.375	0.3606	I	0.0182428	0.028462	0.0233524	5.36222	1	1	福建	2000	12	0.032823
000997	997	1	2012	0	0	4.23411	3.4012	2.56495	2.89037	3.7612	21.8163	0.493989	0.033205	0.495348	0.0555034	1.94591	0.428571	0.3606	I	0.0141061	0.0321858	0.023146	2.23849	1	1	福建	2000	13	0.0390975
000997	997	1	2013	0	0	4.31749	4.15888	3.3673	3.58352	2.63906	22.0299	0.539473	0.072702	0.557074	0.125261	1.94591	0.428571	0.3706	I	0	0	0	0.911064	0	0	福建	2000	14	0.121665
000997	997	1	2014	0	0	4.17439	4.77068	4.11087	4.06044	4.43082	22.0348	0.503598	0.081857	0.603728	0.085248	1.94591	0.428571	0.3634	I	0	0	0	2.76631	0	1	福建	2000	15	0.176212
000997	997	1	2015	0	0	4.44265	4.98361	4.34381	4.2485	4.39445	22.2914	0.517954	0.086717	0.71572	0.166803	1.79176	0.333333	0.3291	I	0	0	0	-0.638183	0	0	福建	2000	16	0.607425
000997	997	1	2016	0	0	4.43082	4.23411	3.89182	3.04452	4.09434	22.5602	0.597538	0.087371	0.636607	0.176289	1.60944	0.4	0.3292	I	0	0	0	-0.013025	0	0	福建	2000	17	0.240597
000997	997	1	2017	0	0	4.30407	4.84419	4.20469	4.11087	4.15888	22.8724	0.422121	0.091432	0.653774	-0.0321663	1.60944	0.4	0.3056	I	0	0	0	1.73619	0	1	福建	2000	18	0.221834
000997	997	1	2018	0	0	4.38203	4.52179	4.07754	3.52636	4.33073	23.1263	0.505724	0.061707	0.586696	-0.00506267	1.60944	0.4	0.2958	I	0.0271039	0	0.0135519	0.985	1	0	福建	2000	19	0.332151
000997	997	1	2019	0	0	4.68213	4.46591	4.17439	3.13549	3.97029	23.2288	0.48451	0.062029	0.483216	0.00333494	1.60944	0.4	0.2959	I	0.0105196	0	0.00525978	0.33814	1	0	福建	2000	20	0.316755
000997	997	1	2020	0	0	4.79579	3.95124	3.43399	3.09104	3.73767	23.1899	0.454606	0.041796	0.529025	0.0417127	1.60944	0.4	0.294	I	0.0244408	0	0.0122204	0.020235	1	0	福建	2000	21	0.28393
000998	998	1	2010	0	0	0.693147	0.693147	0	0.693147	0	21.6161	0.496591	0.057998	0.551136	0.0648661	2.48491	0.333333	0.2121	A	0	0	0	2.17157	0	1	湖南	2001	10	0
000998	998	1	2011	0	0	1.09861	1.38629	1.09861	0.693147	1.09861	21.8147	0.534717	0.083989	0.572734	0.065405	2.3979	0.363636	0.1724	A	0	0	0	4.41165	0	1	湖南	2001	11	0
000998	998	1	2012	0	0	0.693147	0.693147	0	0.693147	1.09861	22.0019	0.543136	0.085899	0.519099	0.0582843	2.48491	0.333333	0.1724	A	0	0	0	4.25236	0	1	湖南	2001	12	0.0243492
000998	998	1	2013	0	0	1.09861	1.38629	0.693147	1.09861	1.60944	22.0669	0.546549	0.081706	0.507706	0.0644234	2.48491	0.333333	0.1724	A	0	0	0	2.94814	0	1	湖南	2001	13	0.0271691
000998	998	1	2014	0	0	1.38629	0	0	0	0	22.1355	0.507815	0.082095	0.457401	0.0672544	2.56495	0.333333	0.144	A	0	0	0	2.54293	0	1	湖南	2001	14	0
000998	998	1	2016	0	0	1.60944	2.48491	2.48491	0	1.94591	22.7955	0.272909	0.077394	0.354667	0.0395241	2.70805	0.333333	0.1149	A	0.0166896	0	0.00834479	-0.745545	1	0	湖南	2001	16	0.0207408
000998	998	1	2017	0	0	1.09861	3.46574	3.13549	2.30259	0.693147	23.2864	0.504093	0.085322	0.304981	0.0401079	2.70805	0.333333	0.0949	A	0	0	0	2.22815	0	1	湖南	2001	17	0.0127561
000998	998	1	2018	0	0	1.79176	2.3979	1.94591	1.60944	2.70805	23.4549	0.512614	0.063736	0.252679	-0.000937878	2.63906	0.333333	0.0913	A	0.0210821	0	0.0105411	2.18952	1	1	湖南	2001	18	0.0125437
000998	998	1	2019	0	0	0.693147	2.63906	1.60944	2.30259	2.70805	23.4571	0.557134	-0.011737	0.203552	0.00591095	2.63906	0.3125	0.1654	A	0.0841509	0.0316853	0.0579181	3.07474	1	1	湖南	2001	19	0.0221443
000999	999	1	2018	0	0	0.693147	4.77912	3.91202	4.2485	4.45435	23.6153	0.380558	0.086186	0.784666	0.106004	2.3979	0.363636	0.636	C	0.00806188	0	0.00403094	0.231637	1	0	广东	1999	20	0.00257009
000999	999	1	2019	0	0	1.60944	4.97673	3.89182	4.57471	4.82831	23.7242	0.359223	0.112189	0.771077	0.0980838	2.3979	0.363636	0.636	C	0	0	0	-0.040513	0	0	广东	1999	21	0.00302421
001696	1696	1	2014	0	0	1.09861	3.80666	1.38629	3.73767	3.66356	22.4797	0.363326	0.079657	0.831791	0.047375	2.30259	0.333333	0.201	C	0	0	0	0.681872	0	0	重庆	2005	10	0
001872	1872	1	2018	0	0	2.07944	3.29584	1.79176	3.09104	1.79176	25.5754	0.371832	0.024321	0.081774	0.0334998	2.19722	0.333333	0.6405	G	0.0221153	0.0214371	0.0217725	1.33041	1	1				0
001872	1872	1	2019	0	0	1.38629	4.06044	3.46574	3.29584	3.13549	25.7776	0.393797	0.057369	0.085165	0.0351116	1.94591	0.428571	0.5975	G	0.0221153	0.0214371	0.0217725	1.43205	1	1				0
001914	1914	1	2019	0	0	2.19722	3.68888	3.13549	2.89037	2.56495	23.5267	0.515071	0.01814	0.408773	0.0217499	2.3979	0.363636	0.4745	K	0.0221153	0.0214371	0.0217725	1.33041	1	1				0.574273
001965	1965	1	2017	0	0	3.17805	4.94164	4.23411	4.27667	4.61512	24.9003	0.288618	0.066685	0.088617	0.0457169	2.30259	0.4	0.6865	G	0.0221153	0.0214371	0.0217725	1.33041	1	1	北京	2000	18	0.000205915
001965	1965	1	2018	0	0	2.56495	5.46806	4.94164	4.58497	4.62497	25.1551	0.407747	0.058572	0.090575	0.0438072	2.3979	0.363636	0.6865	G	0.0221153	0.0214371	0.0217725	0.709133	1	0	北京	2000	19	0.000474226
001965	1965	1	2019	0	0	2.70805	5.61677	4.69135	5.11799	5.21494	25.2332	0.406708	0.055603	0.093545	0.0474027	2.48491	0.333333	0.6865	G	0.002969	0	0.0014845	0.918961	1	0	天津	2001	19	0.00060519
001979	1979	1	2015	0	0	2.07944	1.38629	0	1.38629	1.38629	25.9664	0.705246	0.042444	0.259637	0.00988279	2.19722	0.444444	0.7059	K	0.0221153	0.0214371	0.0217725	1.33041	1	1	广东	1999	17	0.00429355
001979	1979	1	2016	0	0	1.38629	2.30259	1.09861	2.07944	1.09861	26.0627	0.689606	0.052799	0.275427	-0.0507105	2.3979	0.363636	0.661	K	0.0221153	0.0214371	0.0217725	2.13245	1	1	广东	1999	18	0.0037315
001979	1979	1	2017	0	0	1.60944	2.89037	2.56495	1.79176	2.63906	26.1053	0.721056	0.051022	0.256497	-0.0141563	2.3979	0.363636	0.661	K	0.001777	0	0.0008885	2.60954	1	1	广东	1999	19	0.00395374
001979	1979	1	2018	0	0	2.07944	3.58352	3.21888	2.48491	2.07944	26.2497	0.742776	0.051049	0.231567	0.0247581	2.07944	0.375	0.661	K	0.000683799	0	0.0003419	2.04072	1	1	广东	1999	20	0.00447464
001979	1979	1	2019	0	0	2.07944	4.04305	3.17805	3.52636	2.63906	26.3951	0.631901	0.036222	0.187619	0.0223609	2.19722	0.333333	0.582	K	0.0151005	0	0.00755026	1.71219	1	1	广东	1999	21	0.0052055
001979	1979	1	2020	0	0	1.94591	0.693147	0	0.693147	2.89037	26.3725	0.656305	0.024961	0.191294	0.037471	2.19722	0.333333	0.5814	K	0.0173012	0	0.0086506	2.28611	1	1	广东	1999	22	0.0119816
002002	2002	1	2015	0	0	1.38629	3.68888	3.04452	2.99573	0.693147	23.177	0.639467	0.050495	0.356398	0.0285148	1.94591	0.428571	0.4116	C	0	0	0	1.38814	0	1	江苏	2004	12	0
002002	2002	1	2016	0	0	3.04452	2.56495	0	2.56495	3.3322	23.2679	0.696378	0.066164	0.494833	0.0497002	2.19722	0.333333	0.4072	C	0	0	0	2.10516	0	1	江苏	2004	13	0.0237205
002002	2002	1	2017	0	0	3.49651	3.43399	1.79176	3.2581	2.63906	23.3862	0.592398	0.074839	0.483137	0.0607155	2.19722	0.333333	0.384	C	0	0	0	1.57179	0	1	江苏	2004	14	0.0167552
002002	2002	1	2018	0	0	3.29584	3.58352	1.94591	3.4012	3.09104	23.3724	0.565537	0.042974	0.424493	0.101115	2.19722	0.333333	0.365	C	0.0249007	0.00233687	0.0136188	1.39634	1	1	江苏	2004	15	0.0119659
002002	2002	1	2019	0	0	3.4012	3.29584	2.63906	2.63906	3.52636	23.5451	0.564208	0.040719	0.34247	0.0271016	2.19722	0.333333	0.365	C	0.0122153	0.00978495	0.0110001	1.48775	1	1	江苏	2004	16	0.0197682
002003	2003	1	2017	0	0	0.693147	5.20949	4.15888	4.78749	4.68213	21.8328	0.178572	0.143264	0.919618	0.171009	2.3979	0.363636	0.2947	C	0	0	0	-4.31935	0	0	浙江	2001	17	0.0175702
002003	2003	1	2018	0	0	1.09861	5.22036	4.02535	4.86753	4.77912	21.8779	0.223818	0.105354	0.873908	0.136139	2.3979	0.363636	0.3027	C	0.0295778	0	0.0147889	-2.29797	1	0	浙江	2001	18	0.0118658
002004	2004	1	2010	0	0	0.693147	2.99573	2.89037	1.09861	2.70805	21.0295	0.237477	0.108086	0.432747	0.0587755	2.19722	0.333333	0.1717	C	0.00830397	0	0.00415199	2.11715	1	1	重庆	2005	6	0.0017818
002004	2004	1	2011	0	0	0.693147	2.89037	2.77259	1.09861	2.77259	22.1558	0.382744	0.111193	0.230038	0.0322781	1.94591	0.428571	0.1353	C	0.000214584	0	0.000107292	-1.773	1	0	重庆	2005	7	0.00190855
002004	2004	1	2015	0	0	1.09861	4.81218	4.63473	3.04452	3.93183	23.7044	0.471831	0.039474	0.371068	0.0173739	2.48491	0.333333	0.1229	C	0.0110173	0	0.00550867	-1.3292	1	0	重庆	2005	11	0.00781269
002004	2004	1	2016	0	0	1.38629	5.1358	4.91998	3.52636	3.68888	23.9108	0.558185	0.027843	0.322852	0.0211286	2.48491	0.333333	0.1229	C	0.0160379	0	0.00801897	0.558027	1	0	重庆	2005	12	0.00757341
002004	2004	1	2017	0	0	2.19722	4.82831	4.46591	3.66356	4.48864	24.0937	0.542914	0.022269	0.341683	0.02033	2.48491	0.333333	0.1821	C	0.0119892	0.0114437	0.0117164	0.414014	1	0	重庆	2005	13	0.00761894
002004	2004	1	2018	0	0	2.07944	4.81218	4.29046	3.93183	4.20469	24.0024	0.519833	0.029375	0.377478	0.0718838	2.19722	0.333333	0.1427	C	0	0.0159359	0.00796794	0.914859	1	0	重庆	2005	14	0.00601331
002004	2004	1	2019	0	0	1.60944	4.26268	3.61092	3.55535	4.55388	24.0055	0.502796	0.034981	0.378799	0.0781692	2.19722	0.333333	0.1871	C	0	0.0155229	0.00776147	0.624901	1	0	重庆	2005	15	0.0106848
002005	2005	1	2013	0	0	0.693147	4.78749	2.94444	4.62497	4.78749	23.1138	0.608422	0.00046	0.311081	0.0244587	2.07944	0.375	0.2104	C	0.0330587	0.0425311	0.0377949	3.08719	1	1	广东	1999	15	0.0151734
002005	2005	1	2014	0	0	0.693147	4.67283	3.13549	4.44265	4.61512	23.2833	0.544834	0.001121	0.348615	0.0258376	2.19722	0.333333	0.2473	C	0.0125625	0.0373577	0.0249601	1.81523	1	1	广东	1999	16	0.0135831
002005	2005	1	2015	0	0	1.38629	4.82028	3.13549	4.62497	4.67283	23.3209	0.553921	0.001072	0.341812	0.0351985	2.19722	0.333333	0.2258	C	0.00507399	0.0357395	0.0204067	1.68413	1	1	广东	1999	17	0.0110156
002005	2005	1	2016	0	0	2.19722	5.14749	3.3673	4.96981	5.09987	23.3282	0.569605	0.002065	0.300415	0.0905073	2.19722	0.333333	0.2094	C	0.0010366	0.0369542	0.0189954	1.27622	1	1	广东	1999	18	0.00687144
002005	2005	1	2017	0	0	2.19722	4.7362	3.58352	4.36945	4.20469	23.3583	0.537444	-0.070297	0.305966	0.0362227	2.19722	0.333333	0.1657	C	0.0727766	0.111867	0.0923218	1.29398	1	1	广东	1999	19	0.00460829
002005	2005	1	2018	0	0	1.79176	4.41884	3.61092	3.85015	4.43082	23.0691	0.443943	-0.332437	0.328168	0.0953329	2.19722	0.333333	0.1602	C	0.291251	0.37005	0.33065	1.35818	1	1	广东	1999	20	0.00554719
002006	2006	1	2010	0	0	1.09861	3.17805	1.79176	2.94444	3.17805	21.2625	0.762261	0.06338	0.639863	0.130697	2.19722	0.333333	0.3156	C	0	0	0	2.55835	0	1	浙江	2001	10	0.0198216
002006	2006	1	2012	0	0	0.693147	3.2581	1.79176	3.04452	3.2581	21.5163	0.540123	-0.082687	0.299844	-0.147169	2.19722	0.333333	0.3	C	0.203978	0.127906	0.165942	6.52564	1	1	浙江	2001	12	0.0262399
002006	2006	1	2013	0	0	0.693147	2.70805	1.09861	2.56495	2.83321	21.4233	0.595124	-0.096136	0.352358	0.0165797	2.19722	0.333333	0.1742	C	0.0950401	0.137212	0.116126	3.38215	1	1	浙江	2001	13	0.0235665
002006	2006	1	2015	0	0	1.09861	3.21888	1.60944	3.04452	3.52636	21.169	0.438473	0.008681	0.403558	0.11091	2.19722	0.333333	0.3016	C	0	0.0213653	0.0106827	0.443205	1	0	浙江	2001	15	0.0232732
002006	2006	1	2016	0	0	1.09861	3.71357	2.30259	3.46574	3.3673	21.2051	0.419551	0.03614	0.438604	0.114651	2.19722	0.333333	0.3016	C	0	0	0	0.880527	0	0	浙江	2001	16	0.0500729
002006	2006	1	2017	0	0	1.60944	3.91202	2.56495	3.63759	3.2581	21.3011	0.42375	0.055353	0.558842	-0.0314405	2.19722	0.333333	0.3016	C	0	0	0	2.75228	0	1	浙江	2001	17	0.0412003
002006	2006	1	2018	0	0	1.60944	4.04305	2.63906	3.78419	3.63759	21.3771	0.46119	0.00361	0.542133	-0.0386375	2.19722	0.333333	0.3116	C	0.0378215	0.025554	0.0316878	3.71526	1	1	浙江	2001	18	0.0492686
002006	2006	1	2019	0	0	2.56495	4.00733	2.83321	3.66356	3.91202	21.2641	0.465939	-0.06729	0.475442	-0.012343	2.19722	0.333333	0.3116	C	0.0860286	0.0997426	0.0928856	3.24284	1	1	浙江	2001	19	0.0610589
002008	2008	1	2010	1	0.0714286	0.693147	4.91998	3.85015	4.51086	5.11199	22.4173	0.497029	0.091475	0.630062	0.0406882	2.3979	0.363636	0.1802	C	0	0	0	0.822752	0	0	广东	1999	12	0.0135921
002008	2008	1	2011	1	0.0666667	0.693147	4.93447	3.91202	4.49981	4.86753	22.5262	0.472454	0.1086	0.630486	0.0183796	2.30259	0.4	0.1802	C	0	0	0	2.17463	0	1	广东	1999	13	0.0102559
002008	2008	1	2012	1	0.0625	0.693147	5.69373	4.54329	5.31812	5.04343	22.6002	0.433642	0.100909	0.687744	0.0636428	2.3979	0.363636	0.1802	C	0	0	0	1.83685	0	1	广东	1999	14	1
002008	2008	1	2013	1	0.0769231	0.693147	5.59099	4.77068	5.01728	5.45104	22.616	0.414207	0.087155	0.658143	0.0998782	2.3979	0.363636	0.1788	C	0.0105541	0	0.00527703	0.373593	1	0	广东	1999	15	1
002008	2008	1	2015	1	0.0666667	1.09861	5.98141	4.57471	5.70378	5.62402	22.7491	0.352195	0.101007	0.756142	0.07106	2.3979	0.363636	0.177	C	0	0	0	0.110242	0	0	广东	1999	17	1
002008	2008	1	2016	1	0.0526316	0.693147	6.6053	5.52943	6.16331	5.81114	23.0621	0.464944	0.084043	0.775282	0.0767928	2.19722	0.444444	0.1764	C	0.0160469	0	0.00802345	0.602393	1	0	广东	1999	18	1
002008	2008	1	2017	1	0.0526316	0.693147	6.59851	5.45959	6.21461	6.35437	23.3697	0.483533	0.139811	0.944744	0.139939	2.19722	0.444444	0.1546	C	0	0	0	1.00678	0	0	广东	1999	19	1
002008	2008	1	2018	1	0.0588235	1.38629	6.93925	5.77765	6.25958	6.39359	23.6648	0.546257	0.104401	0.667483	0.0420457	2.07944	0.375	0.1662	C	0.0156703	0	0.00783515	1.17455	1	1	广东	1999	20	1
002008	2008	1	2019	1	0.0588235	1.60944	6.81454	5.44242	6.3315	6.65673	23.6077	0.492654	0.033432	0.519166	0.11867	1.94591	0.428571	0.1519	C	0.0772371	0	0.0386186	1.57265	1	1	广东	1999	21	1
002009	2009	1	2010	0	0	1.79176	3.82864	2.48491	3.55535	4.86753	21.6581	0.715498	0.038827	0.522026	0.063374	2.19722	0.333333	0.2111	C	0	0.00272677	0.00136339	1.73019	1	1	江苏	2004	7	0.0043579
002009	2009	1	2011	0	0	1.60944	5.07517	3.89182	4.7185	4.17439	21.8257	0.757763	0.014761	0.555681	0.0027691	2.19722	0.333333	0.2111	C	0.0172789	0.0306803	0.0239796	4.76771	1	1	江苏	2004	8	0.00332839
002009	2009	1	2012	0	0	2.30259	5.0876	4.23411	4.54329	4.66344	21.8949	0.767271	0.011349	0.55095	0.00508956	2.19722	0.333333	0.2111	C	0.0103236	0.031322	0.0208228	4.73399	1	1	江苏	2004	9	0.00209639
002009	2009	1	2013	0	0	1.38629	4.85981	3.61092	4.5326	4.70048	22.0896	0.616131	0.010166	0.488756	0.0334125	2.19722	0.333333	0.1765	C	0.00531242	0.0268512	0.0160818	2.05215	1	1	江苏	2004	10	0.00440649
002009	2009	1	2014	0	0	2.19722	4.90527	3.61092	4.59512	4.69135	22.0824	0.589513	0.023833	0.455905	0.0493708	2.19722	0.333333	0.1765	C	0	0.00456147	0.00228074	1.33041	1	1	江苏	2004	11	0
002009	2009	1	2015	0	0	2.07944	5.12396	3.91202	4.77912	5.05625	22.2475	0.564555	0.027292	0.493018	0.155288	2.19722	0.333333	0.1553	C	0	0	0	-0.300306	0	0	江苏	2004	12	0.00414316
002009	2009	1	2016	0	0	2.19722	5.4848	4.14313	5.18739	5.17048	22.2956	0.550989	0.021048	0.517921	0.00673464	2.19722	0.333333	0.1684	C	0.00301367	0.00315586	0.00308476	1.49949	1	1	江苏	2004	13	0.0108572
002009	2009	1	2017	0	0	2.30259	5.19296	3.85015	4.89784	5.09987	22.395	0.58271	0.018449	0.484898	0.00481734	2.19722	0.333333	0.1684	C	0.00380447	0.00647014	0.00513731	2.03012	1	1	江苏	2004	14	0.0106196
002009	2009	1	2018	1	0.111111	1.79176	4.97673	3.58352	4.70048	4.60517	22.5215	0.585447	0.024812	0.616663	0.0605193	2.07944	0.375	0.1684	C	0	0.00119666	0.000598328	0.924053	1	0	江苏	2004	15	0.0123756
002009	2009	1	2019	1	0.111111	2.19722	4.98361	3.3322	4.77912	4.96284	22.4928	0.642903	0.009888	0.530369	0.0333226	2.19722	0.333333	0.1684	C	0.0129875	0.0187942	0.0158908	2.3324	1	1	江苏	2004	16	0.0126471
002010	2010	1	2014	0	0	0.693147	1.60944	1.60944	0	0.693147	22.1995	0.505613	0.069004	1.20591	0.0770854	2.19722	0.333333	0.2295	C	0.00239054	0	0.00119527	0.45806	1	0	浙江	2001	14	0.00450956
002010	2010	1	2015	0	0	1.60944	3.21888	3.21888	0	2.19722	23.3962	0.229641	0.060409	0.521671	0.0285997	2.19722	0.333333	0.6056	C	0.00955122	0	0.00477561	-6.68489	1	0	浙江	2001	15	0.00938364
002010	2010	1	2016	0	0	2.99573	3.8712	3.21888	3.17805	2.89037	23.563	0.311301	0.048333	0.516999	-0.0234184	2.19722	0.333333	0.6056	C	0.0158965	0	0.00794824	-0.5043	1	0	浙江	2001	16	0.0112483
002010	2010	1	2017	0	0	3.3673	3.71357	3.58352	1.79176	2.83321	23.9046	0.480685	0.026205	0.933024	-0.0436729	2.19722	0.333333	0.6056	C	0.0284866	0.00750769	0.0179971	1.75261	1	1	浙江	2001	17	0.041848
002010	2010	1	2018	0	0	3.43399	4.09434	3.97029	2.07944	2.63906	24.1221	0.549848	0.033284	0.746106	0.0155565	2.19722	0.333333	0.6184	L	0.00431564	0.00146788	0.00289176	1.46839	1	1	浙江	2001	18	0.0463076
002010	2010	1	2019	0	0	3.82864	3.82864	3.21888	3.09104	3.52636	24.1405	0.46239	0.054228	0.666853	0.0464091	2.19722	0.333333	0.6184	L	0	0	0	1.53229	0	1	浙江	2001	19	0.0236383
002011	2011	1	2015	0	0	0.693147	4.93447	4.27667	4.21951	4.39445	23.0605	0.639648	0.006533	0.564703	0.0260263	2.19722	0.333333	0.3205	C	0.0114038	0.0189554	0.0151796	2.49646	1	1	浙江	2001	15	0.0131886
002011	2011	1	2016	0	0	1.09861	5.59842	4.70048	5.0814	4.54329	23.1896	0.615795	0.007262	0.526869	0.009655	2.19722	0.333333	0.2948	C	0.00383253	0.0169419	0.0103872	2.05027	1	1	浙江	2001	16	0.0134567
002011	2011	1	2019	0	0	0.693147	5.9135	4.31749	5.69036	5.8861	22.8864	0.745979	0.002419	0.959449	0.0728596	2.19722	0.333333	0.2948	C	0	0.0262632	0.0131316	3.03439	1	1	浙江	2001	19	0.0450517
002012	2012	1	2014	0	0	0.693147	2.70805	1.94591	2.19722	2.19722	21.1844	0.215853	0.030863	0.576439	0.0936546	2.07944	0.375	0.1759	C	0.000200944	0	0.000100472	0.889138	1	0	浙江	2001	14	0
002013	2013	1	2016	0	0	0.693147	5.65249	4.95583	4.96981	5.18178	23.7224	0.56543	0.029391	0.434487	0.0405531	2.19722	0.333333	0.3759	C	0	0	0	2.00342	0	1	湖北	2002	15	0.0738686
002013	2013	1	2017	0	0	1.09861	6.10256	5.40717	5.4161	5.49306	23.8245	0.524978	0.027712	0.43659	0.0894643	2.19722	0.333333	0.3759	C	0.0010334	0	0.000516698	1.31675	1	1	湖北	2002	16	0.105844
002013	2013	1	2018	0	0	0.693147	6.11589	5.40717	5.44242	5.49717	24.0069	0.557782	0.03463	0.444134	-0.0340914	2.19722	0.333333	0.3759	C	0	0	0	3.37226	0	1	湖北	2002	17	0.138382
002013	2013	1	2019	0	0	0.693147	6.08222	5.33754	5.44242	5.63835	24.0709	0.553874	0.038306	0.43874	0.0548647	2.19722	0.333333	0.3759	C	0	0	0	1.64841	0	1	湖北	2002	18	0.182659
002014	2014	1	2013	0	0	0.693147	3.73767	2.83321	3.2581	3.71357	21.3624	0.205101	0.094295	0.868635	0.0620211	2.3979	0.363636	0.283	C	0.0213783	0	0.0106891	-2.81923	1	0	安徽	1994	20	0.0211168
002014	2014	1	2015	0	0	1.09861	3.4012	2.63906	2.83321	3.58352	21.4548	0.214431	0.090141	0.88216	0.119184	2.30259	0.4	0.2846	C	0	0	0	-3.69128	0	0	安徽	1994	22	0.026941
002014	2014	1	2016	0	0	1.38629	3.66356	3.04452	2.94444	2.30259	21.5461	0.228892	0.093788	0.860574	0.123249	2.63906	0.357143	0.3061	C	0	0	0	-3.64517	0	0	安徽	1994	23	0.0207308
002014	2014	1	2017	0	0	1.09861	3.68888	3.09104	2.94444	3.73767	21.5993	0.25191	0.090327	0.858552	0.11548	2.63906	0.357143	0.317	C	0.00179438	0	0.000897188	-1.9398	1	0	安徽	1994	24	0.0169771
002014	2014	1	2018	0	0	1.38629	3.52636	2.99573	2.70805	2.99573	21.6542	0.261647	0.093389	0.944589	0.12765	2.63906	0.357143	0.317	C	0	0	0	-2.68802	0	0	安徽	1994	25	0.0563262
002014	2014	1	2019	0	0	1.38629	3.7612	3.3673	2.70805	3.13549	21.6577	0.255583	0.107964	1.02296	0.168286	2.63906	0.357143	0.317	C	0	0	0	-3.86146	0	0	安徽	1994	26	0.0461915
002015	2015	1	2017	0	0	0.693147	0	0	0	0	19.8853	0.0672837	0.026794	1.26951	0.0610404	2.07944	0.375	0.1078	C	0	0.00294973	0.00147486	1.33041	1	1	江苏	2004	14	0
002015	2015	1	2019	0	0	0.693147	3.43399	1.09861	3.3673	3.3673	23.9047	0.68091	0.037654	0.490622	0.0677312	2.19722	0.333333	0.5793	D	0	0	0	2.15987	0	1	江苏	2004	16	0.038609
002016	2016	1	2016	0	0	3.7612	0	0	0	2.77259	22.6958	0.749816	0.014335	0.234347	0.256771	2.19722	0.333333	0.5357	K	0.0210547	0.00525627	0.0131555	-2.55406	1	0	广东	1999	18	0.214672
002016	2016	1	2019	0	0	1.94591	0	0	0	1.79176	22.8876	0.636905	0.110003	0.343578	0.245796	1.79176	0.5	0.5357	K	0	0	0	-1.42099	0	0	广东	1999	21	1
002017	2017	1	2010	0	0	2.19722	3.21888	2.70805	2.3979	2.07944	20.7535	0.340397	0.034485	0.878354	-0.0832128	2.19722	0.333333	0.2962	C	0.0136721	0.00681783	0.010245	0.805888	1	0	广东	1999	12	0.112175
002017	2017	1	2011	0	0	3.80666	3.97029	3.3673	3.21888	2.89037	20.8916	0.453622	0.02985	0.843598	0.0910434	2.19722	0.333333	0.2962	C	0.0101038	0.0148924	0.0124981	3.62451	1	1	广东	1999	13	0.067935
002017	2017	1	2012	0	0	3.43399	4.20469	3.52636	3.52636	3.97029	21.0009	0.48227	0.028272	0.826013	0.0906325	2.3979	0.454545	0.2962	C	0.00561954	0.0185879	0.0121037	2.33241	1	1	广东	1999	14	0.00586243
002017	2017	1	2013	0	0	3.68888	3.85015	3.52636	2.63906	3.04452	21.0735	0.497801	0.027309	0.85292	0.104581	2.3979	0.454545	0.2962	C	0.00321081	0.0122988	0.0077548	1.18555	1	1	广东	1999	15	0.129348
002017	2017	1	2014	0	0	3.55535	3.04452	3.04452	0	3.3322	21.1782	0.519783	0.039184	0.859305	0.109163	2.3979	0.454545	0.2911	C	0	0	0	0.203784	0	0	广东	1999	16	0
002017	2017	1	2015	0	0	3.71357	3.52636	3.13549	2.48491	3.09104	21.1592	0.466703	0.044945	0.921927	0.115423	2.3979	0.454545	0.2912	C	0	0	0	-0.094562	0	0	广东	1999	17	0.73575
002017	2017	1	2016	0	0	3.7612	3.80666	3.3322	2.89037	3.13549	21.187	0.421909	0.05561	0.954441	0.102198	2.3979	0.454545	0.2913	C	0	0	0	0.288363	0	0	广东	1999	18	0.717043
002017	2017	1	2017	0	0	3.58352	3.7612	3.49651	2.3979	3.09104	21.1625	0.390939	0.023839	0.757459	0.0613265	2.3979	0.454545	0.2913	C	0.0259054	0.0122214	0.0190634	0.30506	1	0	广东	1999	19	0.685132
002017	2017	1	2018	0	0	3.3322	4.06044	3.68888	2.94444	3.29584	21.2232	0.407588	0.02428	0.720418	0.0563974	2.3979	0.454545	0.2913	C	0.00992117	0.014164	0.0120426	0.158702	1	0	广东	1999	20	0.65186
002017	2017	1	2019	0	0	3.78419	3.52636	3.17805	2.3979	3.17805	21.4641	0.332927	0.021162	0.629258	0.0860637	2.19722	0.333333	0.2938	C	0.00708647	0.0148739	0.0109802	-1.79406	1	0	广东	1999	21	0.806452
002019	2019	1	2014	0	0	0.693147	2.3979	1.09861	2.19722	1.09861	21.9276	0.237268	0.118737	0.840846	0.0419035	2.07944	0.375	0.4726	C	0	0	0	-2.27363	0	0	浙江	2001	14	0
002021	2021	1	2012	0	0	0.693147	3.7612	2.19722	3.55535	4.18965	21.7958	0.630337	0.008219	0.351163	0.0057173	2.48491	0.333333	0.1989	C	0.0145988	0.0370004	0.0257996	3.7404	1	1	浙江	2001	12	0.00901458
002021	2021	1	2014	0	0	0.693147	4.27667	3.04452	3.95124	3.73767	22.1298	0.62182	0.002682	0.304276	0.0824888	1.79176	0.333333	0.1745	C	0.0120764	0.0338659	0.0229711	1.33041	1	1	浙江	2001	14	0.00848263
002021	2021	1	2015	0	0	0.693147	1.09861	0.693147	0.693147	3.4012	21.2217	0.374299	-0.156657	0.253869	-0.0536683	1.79176	0.333333	0.1745	C	0.16417	0.186703	0.175436	2.75331	1	1	浙江	2001	15	0.00185686
002021	2021	1	2016	0	0	0.693147	4.82831	3.4012	4.56435	3.2581	21.2805	0.404719	0.010125	0.379882	-0.00241351	1.60944	0.4	0.1745	C	0	0.0175883	0.00879417	2.15968	1	1	浙江	2001	16	0.00346754
002021	2021	1	2017	0	0	0.693147	4.74493	3.61092	4.36945	4.54329	21.2873	0.4623	-0.054001	0.572248	0.0242487	1.79176	0.333333	0.1745	C	0.0236803	0.0825943	0.0531373	2.78082	1	1	浙江	2001	17	0.00377522
002021	2021	1	2018	0	0	0.693147	4.55388	3.43399	4.17439	4.43082	21.021	0.48095	-0.152338	0.735213	0.0142107	1.79176	0.333333	0.1745	C	0.107809	0.181502	0.144656	4.13525	1	1	浙江	2001	18	0.0169791
002022	2022	1	2018	1	0.166667	1.09861	3.49651	2.63906	2.99573	1.94591	21.9771	0.306455	0.07937	0.640003	0.0361867	1.94591	0.571429	0.1861	C	0.0239554	0	0.0119777	0.867578	1	0	上海	2005	14	0.0401609
002022	2022	1	2019	1	0.166667	1.79176	3.13549	2.70805	2.19722	3.09104	22.0329	0.273789	0.075852	0.669884	0.0671748	1.79176	0.5	0.1863	C	0.0131002	0	0.00655009	0.767701	1	0	上海	2005	15	0.0372618
002023	2023	1	2016	0	0	0.693147	4.8752	4.17439	4.20469	4.27667	22.5025	0.302335	0.006485	0.094542	0.00872239	2.19722	0.444444	0.1718	C	0.019682	0.0104641	0.0150731	0.020609	1	0	四川	2005	12	0.116846
002023	2023	1	2017	0	0	1.38629	3.95124	2.77259	3.61092	4.31749	22.5552	0.364858	0.003039	0.071298	0.00536945	2.19722	0.444444	0.1718	C	0.0113188	0.0206621	0.0159905	1.79973	1	1	四川	2005	13	0.0801147
002023	2023	1	2018	0	0	2.19722	4.09434	2.48491	3.89182	4.27667	22.5467	0.364823	0.007079	0.082901	0.0333737	2.19722	0.444444	0.1718	C	0.000487522	0.0172467	0.00886709	2.09714	1	1	四川	2005	14	0.0739767
002023	2023	1	2019	0	0	1.94591	3.73767	2.19722	3.52636	4.17439	22.6794	0.433954	0.008079	0.121803	0.043825	2.19722	0.333333	0.1718	C	0	0.0151669	0.00758343	1.88894	1	1	四川	2005	15	0.0721261
002024	2024	1	2010	0	0	2.70805	0	0	0	1.09861	24.5053	0.570792	0.102963	1.8936	0.0883983	2.19722	0.333333	0.279	F	0.00717717	0	0.00358859	-0.788281	1	0	江苏	2004	7	0.183907
002024	2024	1	2011	0	0	3.52636	0	0	0	0	24.814	0.614787	0.094239	1.81088	0.110201	2.19722	0.333333	0.279	F	0.0115949	0	0.00579744	0.421159	1	0	江苏	2004	8	0.0647307
002024	2024	1	2012	0	0	3.49651	1.09861	0	1.09861	0	25.0561	0.617766	0.036859	1.44698	0.0695816	2.19722	0.333333	0.2644	F	0.0620179	0.00437561	0.0331968	1.12718	1	1	江苏	2004	9	0.0708506
002024	2024	1	2013	0	0	3.43399	3.49651	3.49651	0	1.09861	25.133	0.651036	0.001317	1.32934	0.0272151	2.19722	0.333333	0.2644	F	0.0603492	0.0352414	0.0477953	1.68114	1	1	江苏	2004	10	0.0693746
002024	2024	1	2014	0	0	2.70805	4.02535	3.95124	1.60944	1.94591	25.1323	0.640644	0.009974	1.31841	-0.0168069	2.19722	0.333333	0.2644	F	0.0154827	0.023883	0.0196828	1.78395	1	1	江苏	2004	11	0.0708811
002024	2024	1	2015	0	0	3.09104	6.66441	5.85507	5.826	6.2634	25.2015	0.637527	0.0089	1.59215	0.0196801	2.19722	0.333333	0.2644	F	0.00726707	0.0211788	0.0142229	0.877641	1	0	江苏	2004	12	0.0538223
002024	2024	1	2016	0	0	3.91202	4.27667	4.15888	2.19722	2.63906	25.6445	0.490243	0.00438	1.31933	0.0279894	2.19722	0.333333	0.2096	F	0.00742683	0.0240144	0.0157206	0.245141	1	0	江苏	2004	13	0.0443069
002024	2024	1	2017	0	0	3.98898	4.66344	4.61512	1.79176	2.63906	25.7813	0.468277	0.027506	1.27649	-0.0419979	2.19722	0.333333	0.2096	F	0	0.00105017	0.000525083	1.5542	1	1	江苏	2004	14	0.148958
002024	2024	1	2018	0	0	4.74493	5.81114	5.32788	4.85981	3.78419	26.0189	0.557768	0.070877	1.37329	-0.0695576	2.19722	0.333333	0.2096	F	0	0	0	1.37011	0	1	江苏	2004	15	0.165597
002024	2024	1	2019	0	0	3.71357	5.51343	4.99721	4.61512	5.11799	26.1907	0.632075	0.04272	1.23408	-0.075424	2.19722	0.333333	0.2096	F	0.00758376	0	0.00379188	3.49864	1	1	江苏	2004	16	0.0391005
002025	2025	1	2016	0	0	1.09861	5.12396	4.59512	4.2485	4.41884	22.0357	0.303638	0.084004	0.649542	0.0649159	2.19722	0.333333	0.4165	C	0	0	0	1.33041	0	1	贵州	2003	14	0.192366
002025	2025	1	2017	0	0	1.38629	5.2832	4.74493	4.41884	4.99721	22.2031	0.355667	0.085217	0.644405	0.042289	2.19722	0.333333	0.4165	C	0	0	0	0.425712	0	0	贵州	2003	15	0.240151
002025	2025	1	2018	0	0	1.38629	5.37528	4.94876	4.33073	4.61512	22.2754	0.325239	0.088637	0.621937	0.0257771	2.07944	0.375	0.4165	C	0	0	0	1.79076	0	1	贵州	2003	16	0.436295
002025	2025	1	2019	0	0	2.19722	5.64191	5.11199	4.76217	4.8828	22.445	0.342624	0.088918	0.685113	0.0474346	2.19722	0.333333	0.4165	C	0	0	0	1.06692	0	0	贵州	2003	17	0.443179
002026	2026	1	2016	0	0	1.09861	4.11087	2.63906	3.8712	4.09434	21.7423	0.188393	0.042931	0.488659	0.00858452	2.19722	0.333333	0.2507	C	0.00620775	0	0.00310387	-0.171098	1	0	山东	2005	12	0.0395779
002026	2026	1	2017	0	0	1.38629	4.20469	2.83321	3.93183	3.7612	21.8043	0.202997	0.043281	0.513927	0.0335659	2.19722	0.333333	0.2795	C	0.0021331	0	0.00106655	-0.294924	1	0	山东	2005	13	0.031565
002026	2026	1	2018	0	0	1.38629	4.14313	2.83321	3.85015	3.98898	21.8464	0.189776	0.05126	0.55194	0.0125336	2.19722	0.333333	0.32	C	0	0	0	0.549674	0	0	山东	2005	14	0.0301811
002026	2026	1	2019	0	0	2.19722	4.11087	2.83321	3.80666	3.89182	21.7816	0.190681	-0.040563	0.52892	0.0764961	2.19722	0.333333	0.34	C	0.0889727	0.0713657	0.0801692	-0.728838	1	0	山东	2005	15	0.0535054
002027	2027	1	2012	0	0	0.693147	0	0	0	0	20.6174	0.314267	0.007459	1.47012	-0.00503949	2.19722	0.333333	0.4289	C	0	0.0394009	0.0197005	2.66093	1	1	广东	1999	14	0.0157833
002027	2027	1	2014	0	0	2.89037	3.04452	2.63906	2.07944	1.09861	20.1969	0.161431	0.010343	0.622416	0.00982458	2.19722	0.333333	0.4289	C	0	0.0273236	0.0136618	1.6567	1	1	广东	1999	16	0
002027	2027	1	2015	1	0.333333	3.13549	2.63906	1.79176	2.19722	1.79176	23.2491	0.621166	0.205566	0.808153	0.210408	1.79176	0.5	0.2477	C	0	0	0	-6.48218	0	0	广东	1999	17
002027	2027	1	2016	1	1	2.99573	2.63906	1.38629	2.3979	2.70805	23.2189	0.327764	0.206818	0.8293	0.256771	1.94591	0.571429	0.2334	L	0	0	0	-5.44554	0	0	广东	1999	18
002027	2027	1	2017	1	0.666667	2.77259	3.55535	2.77259	2.99573	3.09104	23.4676	0.321237	0.214149	0.867916	0.219185	1.94591	0.571429	0.2334	L	0	0	0	-2.45169	0	0	广东	1999	19	0
002027	2027	1	2018	1	0.5	2.63906	3.09104	3.09104	0	1.79176	23.6688	0.243068	0.22223	0.841696	0.198872	1.94591	0.571429	0.2334	L	0.0388841	0	0.0194421	-3.79053	1	0	广东	1999	20	0.385065
002027	2027	1	2019	1	0.5	2.89037	3.63759	2.94444	2.99573	2.63906	23.6511	0.250479	0.09839	0.64367	0.183542	1.94591	0.571429	0.2334	L	0.252206	0	0.126103	-1.0131	1	0	广东	1999	21	0.463072
002028	2028	1	2010	0	0	2.56495	4.49981	3.2581	4.17439	4.17439	22.1357	0.246733	0.147564	0.471262	0.0412281	1.94591	0.428571	0.1812	C	0.0607375	0	0.0303688	-4.01868	1	0	上海	2005	6	0.0226084
[truncated: 12,482 more rows]
